# Supplementary material for: Discovery of Novel Ligands for Mouse Olfactory Receptor MOR42-3 Using an In Silico Screening Approach and In Vitro Validation
Source: PLoS One. 2014 Mar 17;9(3):e92064. doi: 10.1371/journal.pone.0092064 (PMC3956865; doi:10.1371/journal.pone.0092064)
Supplement: Figure S2 — PDB file of MOR42-3 receptor. (PDB) [file pone.0092064.s002.pdb]

HEADER                                                        MOR3_O1_MINIMIZED
EXPDTA    THEORETICAL MODEL
SEQRES   1    334  MET SER GLY TRP SER ASN GLY THR TYR ASN GLU SER TYR 
SEQRES   2    334  THR SER PHE LEU LEU MET GLY PHE PRO GLY MET GLN GLU 
SEQRES   3    334  ALA ARG ALA LEU LEU VAL LEU PRO PHE LEU SER LEU TYR 
SEQRES   4    334  LEU VAL ILE LEU PHE THR ASN ALA LEU VAL ILE HIS THR 
SEQRES   5    334  VAL ALA SER GLN ARG SER LEU HIS GLN PRO MET TYR LEU 
SEQRES   6    334  LEU ILE ALA LEU LEU LEU ALA VAL ASN ILE CYS ALA ALA 
SEQRES   7    334  THR THR VAL VAL PRO PRO MET LEU PHE SER PHE SER THR 
SEQRES   8    334  ARG PHE ASN ARG ILE SER LEU PRO ARG CYS LEU GLY GLN 
SEQRES   9    334  MET PHE CYS ILE TYR PHE LEU ILE VAL PHE ASP CYS ASN 
SEQRES  10    334  ILE LEU LEU VAL MET ALA LEU ASP ARG TYR VAL ALA ILE 
SEQRES  11    334  CYS TYR PRO LEU ARG TYR PRO GLU ILE VAL THR GLY GLN 
SEQRES  12    334  LEU LEU ALA GLY LEU VAL VAL LEU ALA VAL THR ARG SER 
SEQRES  13    334  THR SER ILE VAL ALA PRO VAL VAL VAL LEU ALA SER ARG 
SEQRES  14    334  VAL ARG PHE CYS ARG SER ASP VAL ILE ARG HIS PHE ALA 
SEQRES  15    334  CYS GLU HIS MET ALA LEU MET LYS LEU SER CYS GLY ASP 
SEQRES  16    334  ILE SER LEU ASN LYS THR VAL GLY LEU THR VAL ARG ILE 
SEQRES  17    334  PHE ASN ARG VAL LEU ASP MET LEU LEU LEU GLY ALA SER 
SEQRES  18    334  TYR SER ARG ILE ILE HIS ALA ALA PHE ARG ILE SER SER 
SEQRES  19    334  GLY GLY ALA ARG SER LYS ALA LEU ASN THR CYS GLY SER 
SEQRES  20    334  HIS LEU LEU VAL ILE PHE THR VAL TYR SER SER THR MET 
SEQRES  21    334  SER SER SER ILE VAL TYR ARG VAL ALA ARG THR ALA SER 
SEQRES  22    334  GLN ASP VAL HIS ASN LEU LEU SER ALA PHE TYR LEU LEU 
SEQRES  23    334  LEU PRO CYS LEU VAL ASN PRO ILE ILE TYR GLY ALA ARG 
SEQRES  24    334  THR LYS GLU ILE ARG GLN HIS LEU VAL ALA LEU PHE GLN 
SEQRES  25    334  ARG THR GLN GLN GLN VAL PHE THR GLU LYS PRO GLN SER 
SEQRES  26    334  LEU PRO SER ASN ARG GLU LEU PRO GLY                 
SSBOND   1 CYS    101    CYS    173 
ATOM      1  N   MET     1      51.517  -0.680  30.852  1.00 20.00           N
ATOM      2  CA  MET     1      51.569  -0.955  32.320  1.00 20.00           C
ATOM      3  C   MET     1      51.875   0.302  33.115  1.00 20.00           C
ATOM      4  O   MET     1      51.867   1.406  32.567  1.00 20.00           O
ATOM      5  CB  MET     1      52.603  -2.037  32.629  1.00 20.00           C
ATOM      6  CG  MET     1      53.986  -1.774  32.042  1.00 20.00           C
ATOM      7  SD  MET     1      54.042  -1.980  30.257  1.00 20.00           S
ATOM      8  CE  MET     1      53.883  -3.785  30.154  1.00 20.00           C
ATOM      9  N   SER     2      52.157   0.128  34.407  1.00 20.00           N
ATOM     10  CA  SER     2      52.438   1.257  35.284  1.00 20.00           C
ATOM     11  C   SER     2      51.311   2.272  35.109  1.00 20.00           C
ATOM     12  O   SER     2      51.539   3.474  34.945  1.00 20.00           O
ATOM     13  CB  SER     2      53.808   1.864  34.961  1.00 20.00           C
ATOM     14  OG  SER     2      54.851   0.961  35.306  1.00 20.00           O
ATOM     15  N   GLY     3      50.085   1.751  35.178  1.00 20.00           N
ATOM     16  CA  GLY     3      48.900   2.567  35.016  1.00 20.00           C
ATOM     17  C   GLY     3      48.861   3.748  35.958  1.00 20.00           C
ATOM     18  O   GLY     3      48.991   3.583  37.172  1.00 20.00           O
ATOM     19  N   TRP     4      48.655   4.930  35.383  1.00 20.00           N
ATOM     20  CA  TRP     4      48.579   6.199  36.097  1.00 20.00           C
ATOM     21  C   TRP     4      47.869   7.168  35.165  1.00 20.00           C
ATOM     22  O   TRP     4      47.030   6.755  34.360  1.00 20.00           O
ATOM     23  CB  TRP     4      49.980   6.711  36.470  1.00 20.00           C
ATOM     24  CG  TRP     4      50.464   6.180  37.803  1.00 20.00           C
ATOM     25  CD1 TRP     4      49.685   5.761  38.845  1.00 20.00           C
ATOM     26  CD2 TRP     4      51.821   5.990  38.224  1.00 20.00           C
ATOM     27  NE1 TRP     4      50.464   5.304  39.879  1.00 20.00           N
ATOM     28  CE2 TRP     4      51.782   5.420  39.518  1.00 20.00           C
ATOM     29  CE3 TRP     4      53.065   6.210  37.617  1.00 20.00           C
ATOM     30  CZ2 TRP     4      52.937   5.107  40.237  1.00 20.00           C
ATOM     31  CZ3 TRP     4      54.214   5.898  38.333  1.00 20.00           C
ATOM     32  CH2 TRP     4      54.141   5.333  39.625  1.00 20.00           C
ATOM     33  N   SER     5      48.175   8.454  35.293  1.00 20.00           N
ATOM     34  CA  SER     5      47.560   9.469  34.450  1.00 20.00           C
ATOM     35  C   SER     5      47.667   9.086  32.973  1.00 20.00           C
ATOM     36  O   SER     5      46.644   8.880  32.319  1.00 20.00           O
ATOM     37  CB  SER     5      48.207  10.836  34.696  1.00 20.00           C
ATOM     38  OG  SER     5      47.927  11.324  36.005  1.00 20.00           O
ATOM     39  N   ASN     6      48.897   8.914  32.477  1.00 20.00           N
ATOM     40  CA  ASN     6      49.127   8.560  31.068  1.00 20.00           C
ATOM     41  C   ASN     6      50.354   7.660  30.850  1.00 20.00           C
ATOM     42  O   ASN     6      51.184   7.493  31.744  1.00 20.00           O
ATOM     43  CB  ASN     6      49.301   9.840  30.222  1.00 20.00           C
ATOM     44  CG  ASN     6      48.106  10.773  30.311  1.00 20.00           C
ATOM     45  OD1 ASN     6      47.918  11.468  31.307  1.00 20.00           O
ATOM     46  ND2 ASN     6      47.288  10.784  29.270  1.00 20.00           N
ATOM     47  N   GLY     7      50.459   7.099  29.645  1.00 20.00           N
ATOM     48  CA  GLY     7      51.580   6.243  29.303  1.00 20.00           C
ATOM     49  C   GLY     7      51.346   4.775  29.606  1.00 20.00           C
ATOM     50  O   GLY     7      50.927   4.429  30.711  1.00 20.00           O
ATOM     51  N   THR     8      51.544   3.926  28.596  1.00 20.00           N
ATOM     52  CA  THR     8      51.385   2.483  28.730  1.00 20.00           C
ATOM     53  C   THR     8      52.786   1.878  28.725  1.00 20.00           C
ATOM     54  O   THR     8      53.145   1.052  27.883  1.00 20.00           O
ATOM     55  CB  THR     8      50.476   1.882  27.603  1.00 20.00           C
ATOM     56  OG1 THR     8      50.380   0.458  27.754  1.00 20.00           O
ATOM     57  CG2 THR     8      51.013   2.219  26.209  1.00 20.00           C
ATOM     58  N   TYR     9      53.596   2.345  29.667  1.00 20.00           N
ATOM     59  CA  TYR     9      54.955   1.867  29.813  1.00 20.00           C
ATOM     60  C   TYR     9      55.329   1.983  31.275  1.00 20.00           C
ATOM     61  O   TYR     9      54.505   2.369  32.104  1.00 20.00           O
ATOM     62  CB  TYR     9      55.912   2.700  28.958  1.00 20.00           C
ATOM     63  CG  TYR     9      57.283   2.076  28.823  1.00 20.00           C
ATOM     64  CD1 TYR     9      57.497   1.003  27.955  1.00 20.00           C
ATOM     65  CD2 TYR     9      58.361   2.526  29.592  1.00 20.00           C
ATOM     66  CE1 TYR     9      58.746   0.386  27.866  1.00 20.00           C
ATOM     67  CE2 TYR     9      59.614   1.911  29.508  1.00 20.00           C
ATOM     68  CZ  TYR     9      59.796   0.847  28.643  1.00 20.00           C
ATOM     69  OH  TYR     9      61.023   0.233  28.565  1.00 20.00           O
ATOM     70  N   ASN    10      56.553   1.577  31.604  1.00 20.00           N
ATOM     71  CA  ASN    10      57.043   1.666  32.973  1.00 20.00           C
ATOM     72  C   ASN    10      56.992   3.149  33.338  1.00 20.00           C
ATOM     73  O   ASN    10      56.879   4.009  32.457  1.00 20.00           O
ATOM     74  CB  ASN    10      58.487   1.143  33.071  1.00 20.00           C
ATOM     75  CG  ASN    10      58.586  -0.364  32.860  1.00 20.00           C
ATOM     76  OD1 ASN    10      57.622  -1.104  33.031  1.00 20.00           O
ATOM     77  ND2 ASN    10      59.783  -0.826  32.513  1.00 20.00           N
ATOM     78  N   GLU    11      57.092   3.452  34.630  1.00 20.00           N
ATOM     79  CA  GLU    11      57.033   4.836  35.086  1.00 20.00           C
ATOM     80  C   GLU    11      58.000   5.723  34.319  1.00 20.00           C
ATOM     81  O   GLU    11      59.193   5.423  34.200  1.00 20.00           O
ATOM     82  CB  GLU    11      57.300   4.951  36.591  1.00 20.00           C
ATOM     83  CG  GLU    11      57.212   6.399  37.092  1.00 20.00           C
ATOM     84  CD  GLU    11      57.581   6.560  38.546  1.00 20.00           C
ATOM     85  OE1 GLU    11      58.614   6.006  38.978  1.00 20.00           O
ATOM     86  OE2 GLU    11      56.840   7.259  39.264  1.00 20.00           O
ATOM     87  N   SER    12      57.456   6.829  33.826  1.00 20.00           N
ATOM     88  CA  SER    12      58.182   7.818  33.054  1.00 20.00           C
ATOM     89  C   SER    12      57.290   9.047  32.979  1.00 20.00           C
ATOM     90  O   SER    12      56.181   9.053  33.517  1.00 20.00           O
ATOM     91  CB  SER    12      58.434   7.287  31.652  1.00 20.00           C
ATOM     92  OG  SER    12      59.362   6.213  31.649  1.00 20.00           O
ATOM     93  N   TYR    13      57.784  10.105  32.348  1.00 20.00           N
ATOM     94  CA  TYR    13      57.004  11.328  32.209  1.00 20.00           C
ATOM     95  C   TYR    13      56.631  11.536  30.750  1.00 20.00           C
ATOM     96  O   TYR    13      57.496  11.558  29.874  1.00 20.00           O
ATOM     97  CB  TYR    13      57.800  12.515  32.747  1.00 20.00           C
ATOM     98  CG  TYR    13      58.064  12.405  34.234  1.00 20.00           C
ATOM     99  CD1 TYR    13      59.175  11.705  34.718  1.00 20.00           C
ATOM    100  CD2 TYR    13      57.180  12.964  35.163  1.00 20.00           C
ATOM    101  CE1 TYR    13      59.397  11.563  36.088  1.00 20.00           C
ATOM    102  CE2 TYR    13      57.398  12.825  36.538  1.00 20.00           C
ATOM    103  CZ  TYR    13      58.505  12.124  36.991  1.00 20.00           C
ATOM    104  OH  TYR    13      58.724  11.997  38.345  1.00 20.00           O
ATOM    105  N   THR    14      55.327  11.544  30.495  1.00 20.00           N
ATOM    106  CA  THR    14      54.786  11.747  29.162  1.00 20.00           C
ATOM    107  C   THR    14      55.167  13.160  28.730  1.00 20.00           C
ATOM    108  O   THR    14      55.638  13.378  27.615  1.00 20.00           O
ATOM    109  CB  THR    14      53.256  11.576  29.185  1.00 20.00           C
ATOM    110  OG1 THR    14      52.684  12.551  30.061  1.00 20.00           O
ATOM    111  CG2 THR    14      52.889  10.191  29.689  1.00 20.00           C
ATOM    112  N   SER    15      55.036  14.100  29.664  1.00 20.00           N
ATOM    113  CA  SER    15      55.370  15.497  29.421  1.00 20.00           C
ATOM    114  C   SER    15      56.752  15.814  29.998  1.00 20.00           C
ATOM    115  O   SER    15      57.150  15.253  31.027  1.00 20.00           O
ATOM    116  CB  SER    15      54.296  16.420  30.030  1.00 20.00           C
ATOM    117  OG  SER    15      54.355  16.510  31.456  1.00 20.00           O
ATOM    118  N   PHE    16      57.506  16.672  29.307  1.00 20.00           N
ATOM    119  CA  PHE    16      58.845  17.080  29.745  1.00 20.00           C
ATOM    120  C   PHE    16      59.879  15.962  29.736  1.00 20.00           C
ATOM    121  O   PHE    16      60.936  16.054  30.386  1.00 20.00           O
ATOM    122  CB  PHE    16      58.773  17.725  31.130  1.00 20.00           C
ATOM    123  CG  PHE    16      58.093  19.061  31.130  1.00 20.00           C
ATOM    124  CD1 PHE    16      56.706  19.158  31.106  1.00 20.00           C
ATOM    125  CD2 PHE    16      58.847  20.227  31.134  1.00 20.00           C
ATOM    126  CE1 PHE    16      56.079  20.399  31.072  1.00 20.00           C
ATOM    127  CE2 PHE    16      58.230  21.473  31.100  1.00 20.00           C
ATOM    128  CZ  PHE    16      56.844  21.560  31.070  1.00 20.00           C
ATOM    129  N   LEU    17      59.594  14.934  28.945  1.00 20.00           N
ATOM    130  CA  LEU    17      60.486  13.796  28.820  1.00 20.00           C
ATOM    131  C   LEU    17      60.208  13.096  27.507  1.00 20.00           C
ATOM    132  O   LEU    17      59.066  12.764  27.180  1.00 20.00           O
ATOM    133  CB  LEU    17      60.294  12.829  29.990  1.00 20.00           C
ATOM    134  CG  LEU    17      61.470  11.919  30.366  1.00 20.00           C
ATOM    135  CD1 LEU    17      61.612  10.736  29.423  1.00 20.00           C
ATOM    136  CD2 LEU    17      62.756  12.733  30.413  1.00 20.00           C
ATOM    137  N   LEU    18      61.277  12.906  26.741  1.00 20.00           N
ATOM    138  CA  LEU    18      61.197  12.246  25.451  1.00 20.00           C
ATOM    139  C   LEU    18      60.744  10.825  25.675  1.00 20.00           C
ATOM    140  O   LEU    18      61.113  10.192  26.668  1.00 20.00           O
ATOM    141  CB  LEU    18      62.559  12.264  24.749  1.00 20.00           C
ATOM    142  CG  LEU    18      63.812  11.688  25.421  1.00 20.00           C
ATOM    143  CD1 LEU    18      63.808  10.156  25.461  1.00 20.00           C
ATOM    144  CD2 LEU    18      65.010  12.171  24.635  1.00 20.00           C
ATOM    145  N   MET    19      59.931  10.329  24.756  1.00 20.00           N
ATOM    146  CA  MET    19      59.429   8.975  24.851  1.00 20.00           C
ATOM    147  C   MET    19      60.162   8.098  23.834  1.00 20.00           C
ATOM    148  O   MET    19      59.558   7.360  23.055  1.00 20.00           O
ATOM    149  CB  MET    19      57.909   8.957  24.657  1.00 20.00           C
ATOM    150  CG  MET    19      57.125   9.556  25.843  1.00 20.00           C
ATOM    151  SD  MET    19      57.443   8.741  27.425  1.00 20.00           S
ATOM    152  CE  MET    19      56.290   7.323  27.300  1.00 20.00           C
ATOM    153  N   GLY    20      61.491   8.188  23.860  1.00 20.00           N
ATOM    154  CA  GLY    20      62.323   7.398  22.970  1.00 20.00           C
ATOM    155  C   GLY    20      62.248   5.935  23.343  1.00 20.00           C
ATOM    156  O   GLY    20      62.380   5.054  22.493  1.00 20.00           O
ATOM    157  N   PHE    21      62.065   5.673  24.636  1.00 20.00           N
ATOM    158  CA  PHE    21      61.960   4.301  25.117  1.00 20.00           C
ATOM    159  C   PHE    21      60.710   3.540  24.622  1.00 20.00           C
ATOM    160  O   PHE    21      60.806   2.339  24.339  1.00 20.00           O
ATOM    161  CB  PHE    21      62.162   4.216  26.645  1.00 20.00           C
ATOM    162  CG  PHE    21      61.271   5.130  27.438  1.00 20.00           C
ATOM    163  CD1 PHE    21      61.558   6.488  27.557  1.00 20.00           C
ATOM    164  CD2 PHE    21      60.116   4.640  28.025  1.00 20.00           C
ATOM    165  CE1 PHE    21      60.699   7.336  28.238  1.00 20.00           C
ATOM    166  CE2 PHE    21      59.255   5.480  28.705  1.00 20.00           C
ATOM    167  CZ  PHE    21      59.544   6.828  28.809  1.00 20.00           C
ATOM    168  N   PRO    22      59.534   4.211  24.509  1.00 20.00           N
ATOM    169  CA  PRO    22      58.395   3.428  24.015  1.00 20.00           C
ATOM    170  C   PRO    22      58.433   3.090  22.516  1.00 20.00           C
ATOM    171  O   PRO    22      57.730   2.180  22.077  1.00 20.00           O
ATOM    172  CB  PRO    22      57.187   4.294  24.384  1.00 20.00           C
ATOM    173  CG  PRO    22      57.746   5.675  24.498  1.00 20.00           C
ATOM    174  CD  PRO    22      59.042   5.432  25.185  1.00 20.00           C
ATOM    175  N   GLY    23      59.277   3.776  21.741  1.00 20.00           N
ATOM    176  CA  GLY    23      59.363   3.492  20.312  1.00 20.00           C
ATOM    177  C   GLY    23      60.631   4.022  19.659  1.00 20.00           C
ATOM    178  O   GLY    23      61.302   4.887  20.213  1.00 20.00           O
ATOM    179  N   MET    24      60.974   3.522  18.473  1.00 20.00           N
ATOM    180  CA  MET    24      62.191   3.991  17.807  1.00 20.00           C
ATOM    181  C   MET    24      62.080   5.475  17.469  1.00 20.00           C
ATOM    182  O   MET    24      60.981   5.995  17.278  1.00 20.00           O
ATOM    183  CB  MET    24      62.477   3.182  16.536  1.00 20.00           C
ATOM    184  CG  MET    24      63.750   3.631  15.807  1.00 20.00           C
ATOM    185  SD  MET    24      64.285   2.581  14.450  1.00 20.00           S
ATOM    186  CE  MET    24      63.017   2.956  13.243  1.00 20.00           C
ATOM    187  N   GLN    25      63.228   6.152  17.427  1.00 20.00           N
ATOM    188  CA  GLN    25      63.300   7.583  17.111  1.00 20.00           C
ATOM    189  C   GLN    25      62.726   7.863  15.733  1.00 20.00           C
ATOM    190  O   GLN    25      62.010   8.836  15.542  1.00 20.00           O
ATOM    191  CB  GLN    25      64.753   8.071  17.115  1.00 20.00           C
ATOM    192  CG  GLN    25      65.505   7.850  18.413  1.00 20.00           C
ATOM    193  CD  GLN    25      66.973   8.226  18.292  1.00 20.00           C
ATOM    194  OE1 GLN    25      67.564   8.137  17.216  1.00 20.00           O
ATOM    195  NE2 GLN    25      67.574   8.631  19.401  1.00 20.00           N
ATOM    196  N   GLU    26      63.062   7.016  14.762  1.00 20.00           N
ATOM    197  CA  GLU    26      62.568   7.214  13.402  1.00 20.00           C
ATOM    198  C   GLU    26      61.052   7.228  13.352  1.00 20.00           C
ATOM    199  O   GLU    26      60.464   7.939  12.537  1.00 20.00           O
ATOM    200  CB  GLU    26      63.109   6.151  12.450  1.00 20.00           C
ATOM    201  CG  GLU    26      64.590   6.297  12.093  1.00 20.00           C
ATOM    202  CD  GLU    26      64.919   7.556  11.316  1.00 20.00           C
ATOM    203  OE1 GLU    26      63.997   8.247  10.845  1.00 20.00           O
ATOM    204  OE2 GLU    26      66.120   7.847  11.156  1.00 20.00           O
ATOM    205  N   ALA    27      60.428   6.409  14.199  1.00 20.00           N
ATOM    206  CA  ALA    27      58.973   6.337  14.278  1.00 20.00           C
ATOM    207  C   ALA    27      58.374   7.706  14.602  1.00 20.00           C
ATOM    208  O   ALA    27      57.368   8.085  13.996  1.00 20.00           O
ATOM    209  CB  ALA    27      58.543   5.291  15.312  1.00 20.00           C
ATOM    210  N   ARG    28      58.964   8.421  15.568  1.00 20.00           N
ATOM    211  CA  ARG    28      58.480   9.754  15.936  1.00 20.00           C
ATOM    212  C   ARG    28      58.637  10.680  14.742  1.00 20.00           C
ATOM    213  O   ARG    28      57.734  11.459  14.434  1.00 20.00           O
ATOM    214  CB  ARG    28      59.197  10.306  17.188  1.00 20.00           C
ATOM    215  CG  ARG    28      60.690  10.647  17.068  1.00 20.00           C
ATOM    216  CD  ARG    28      60.980  12.012  16.395  1.00 20.00           C
ATOM    217  NE  ARG    28      62.412  12.241  16.235  1.00 20.00           N
ATOM    218  CZ  ARG    28      62.948  13.427  15.937  1.00 20.00           C
ATOM    219  NH1 ARG    28      62.190  14.505  15.753  1.00 20.00           N
ATOM    220  NH2 ARG    28      64.266  13.560  15.854  1.00 20.00           N
ATOM    221  N   ALA    29      59.762  10.541  14.037  1.00 20.00           N
ATOM    222  CA  ALA    29      60.045  11.341  12.851  1.00 20.00           C
ATOM    223  C   ALA    29      58.952  11.060  11.829  1.00 20.00           C
ATOM    224  O   ALA    29      58.521  11.960  11.102  1.00 20.00           O
ATOM    225  CB  ALA    29      61.424  10.985  12.284  1.00 20.00           C
ATOM    226  N   LEU    30      58.526   9.797  11.765  1.00 20.00           N
ATOM    227  CA  LEU    30      57.471   9.379  10.857  1.00 20.00           C
ATOM    228  C   LEU    30      56.193  10.099  11.236  1.00 20.00           C
ATOM    229  O   LEU    30      55.468  10.550  10.374  1.00 20.00           O
ATOM    230  CB  LEU    30      57.276   7.861  10.902  1.00 20.00           C
ATOM    231  CG  LEU    30      58.363   7.015  10.232  1.00 20.00           C
ATOM    232  CD1 LEU    30      57.912   5.565  10.210  1.00 20.00           C
ATOM    233  CD2 LEU    30      58.632   7.503   8.812  1.00 20.00           C
ATOM    234  N   LEU    31      55.871  10.145  12.519  1.00 20.00           N
ATOM    235  CA  LEU    31      54.681  10.866  12.932  1.00 20.00           C
ATOM    236  C   LEU    31      54.843  12.331  12.506  1.00 20.00           C
ATOM    237  O   LEU    31      53.976  12.880  11.821  1.00 20.00           O
ATOM    238  CB  LEU    31      54.508  10.770  14.440  1.00 20.00           C
ATOM    239  CG  LEU    31      54.289   9.370  15.004  1.00 20.00           C
ATOM    240  CD1 LEU    31      53.804   9.545  16.405  1.00 20.00           C
ATOM    241  CD2 LEU    31      53.275   8.565  14.186  1.00 20.00           C
ATOM    242  N   VAL    32      55.996  12.917  12.846  1.00 20.00           N
ATOM    243  CA  VAL    32      56.317  14.311  12.526  1.00 20.00           C
ATOM    244  C   VAL    32      56.128  14.648  11.050  1.00 20.00           C
ATOM    245  O   VAL    32      55.392  15.588  10.724  1.00 20.00           O
ATOM    246  CB  VAL    32      57.784  14.691  12.882  1.00 20.00           C
ATOM    247  CG1 VAL    32      58.014  16.177  12.631  1.00 20.00           C
ATOM    248  CG2 VAL    32      58.113  14.326  14.305  1.00 20.00           C
ATOM    249  N   LEU    33      56.839  13.939  10.165  1.00 20.00           N
ATOM    250  CA  LEU    33      56.724  14.214   8.739  1.00 20.00           C
ATOM    251  C   LEU    33      55.239  14.180   8.322  1.00 20.00           C
ATOM    252  O   LEU    33      54.743  15.193   7.824  1.00 20.00           O
ATOM    253  CB  LEU    33      57.624  13.291   7.902  1.00 20.00           C
ATOM    254  CG  LEU    33      57.612  13.668   6.423  1.00 20.00           C
ATOM    255  CD1 LEU    33      58.123  15.098   6.271  1.00 20.00           C
ATOM    256  CD2 LEU    33      58.451  12.702   5.611  1.00 20.00           C
ATOM    257  N   PRO    34      54.558  13.009   8.373  1.00 20.00           N
ATOM    258  CA  PRO    34      53.141  13.004   8.008  1.00 20.00           C
ATOM    259  C   PRO    34      52.264  14.072   8.654  1.00 20.00           C
ATOM    260  O   PRO    34      51.340  14.544   8.003  1.00 20.00           O
ATOM    261  CB  PRO    34      52.703  11.603   8.418  1.00 20.00           C
ATOM    262  CG  PRO    34      53.845  10.780   7.928  1.00 20.00           C
ATOM    263  CD  PRO    34      55.100  11.657   8.123  1.00 20.00           C
ATOM    264  N   PHE    35      52.496  14.407   9.928  1.00 20.00           N
ATOM    265  CA  PHE    35      51.687  15.443  10.588  1.00 20.00           C
ATOM    266  C   PHE    35      51.872  16.739   9.832  1.00 20.00           C
ATOM    267  O   PHE    35      50.920  17.481   9.601  1.00 20.00           O
ATOM    268  CB  PHE    35      52.088  15.656  12.056  1.00 20.00           C
ATOM    269  CG  PHE    35      51.352  14.770  13.028  1.00 20.00           C
ATOM    270  CD1 PHE    35      50.032  15.037  13.374  1.00 20.00           C
ATOM    271  CD2 PHE    35      51.977  13.666  13.591  1.00 20.00           C
ATOM    272  CE1 PHE    35      49.351  14.215  14.260  1.00 20.00           C
ATOM    273  CE2 PHE    35      51.303  12.839  14.478  1.00 20.00           C
ATOM    274  CZ  PHE    35      49.986  13.113  14.811  1.00 20.00           C
ATOM    275  N   LEU    36      53.119  17.001   9.457  1.00 20.00           N
ATOM    276  CA  LEU    36      53.458  18.191   8.705  1.00 20.00           C
ATOM    277  C   LEU    36      52.762  18.173   7.341  1.00 20.00           C
ATOM    278  O   LEU    36      52.185  19.182   6.935  1.00 20.00           O
ATOM    279  CB  LEU    36      54.971  18.282   8.514  1.00 20.00           C
ATOM    280  CG  LEU    36      55.372  19.494   7.676  1.00 20.00           C
ATOM    281  CD1 LEU    36      55.032  20.770   8.435  1.00 20.00           C
ATOM    282  CD2 LEU    36      56.846  19.442   7.327  1.00 20.00           C
ATOM    283  N   SER    37      52.834  17.042   6.633  1.00 20.00           N
ATOM    284  CA  SER    37      52.207  16.905   5.316  1.00 20.00           C
ATOM    285  C   SER    37      50.703  17.129   5.407  1.00 20.00           C
ATOM    286  O   SER    37      50.134  17.866   4.595  1.00 20.00           O
ATOM    287  CB  SER    37      52.517  15.526   4.717  1.00 20.00           C
ATOM    288  OG  SER    37      52.031  15.388   3.388  1.00 20.00           O
ATOM    289  N   LEU    38      50.066  16.474   6.379  1.00 20.00           N
ATOM    290  CA  LEU    38      48.633  16.623   6.582  1.00 20.00           C
ATOM    291  C   LEU    38      48.299  18.091   6.808  1.00 20.00           C
ATOM    292  O   LEU    38      47.346  18.595   6.230  1.00 20.00           O
ATOM    293  CB  LEU    38      48.156  15.781   7.765  1.00 20.00           C
ATOM    294  CG  LEU    38      48.292  14.269   7.592  1.00 20.00           C
ATOM    295  CD1 LEU    38      47.672  13.565   8.783  1.00 20.00           C
ATOM    296  CD2 LEU    38      47.631  13.811   6.296  1.00 20.00           C
ATOM    297  N   TYR    39      49.098  18.776   7.623  1.00 20.00           N
ATOM    298  CA  TYR    39      48.877  20.189   7.903  1.00 20.00           C
ATOM    299  C   TYR    39      48.909  21.009   6.614  1.00 20.00           C
ATOM    300  O   TYR    39      48.065  21.887   6.402  1.00 20.00           O
ATOM    301  CB  TYR    39      49.932  20.700   8.887  1.00 20.00           C
ATOM    302  CG  TYR    39      49.865  22.193   9.124  1.00 20.00           C
ATOM    303  CD1 TYR    39      50.499  23.085   8.251  1.00 20.00           C
ATOM    304  CD2 TYR    39      49.170  22.720  10.218  1.00 20.00           C
ATOM    305  CE1 TYR    39      50.436  24.459   8.456  1.00 20.00           C
ATOM    306  CE2 TYR    39      49.105  24.099  10.430  1.00 20.00           C
ATOM    307  CZ  TYR    39      49.742  24.957   9.547  1.00 20.00           C
ATOM    308  OH  TYR    39      49.688  26.317   9.743  1.00 20.00           O
ATOM    309  N   LEU    40      49.923  20.751   5.788  1.00 20.00           N
ATOM    310  CA  LEU    40      50.092  21.443   4.518  1.00 20.00           C
ATOM    311  C   LEU    40      48.871  21.258   3.623  1.00 20.00           C
ATOM    312  O   LEU    40      48.366  22.234   3.059  1.00 20.00           O
ATOM    313  CB  LEU    40      51.341  20.927   3.793  1.00 20.00           C
ATOM    314  CG  LEU    40      52.678  21.050   4.529  1.00 20.00           C
ATOM    315  CD1 LEU    40      53.807  20.606   3.614  1.00 20.00           C
ATOM    316  CD2 LEU    40      52.907  22.480   5.000  1.00 20.00           C
ATOM    317  N   VAL    41      48.439  20.004   3.461  1.00 20.00           N
ATOM    318  CA  VAL    41      47.287  19.666   2.631  1.00 20.00           C
ATOM    319  C   VAL    41      45.947  20.137   3.216  1.00 20.00           C
ATOM    320  O   VAL    41      45.163  20.776   2.510  1.00 20.00           O
ATOM    321  CB  VAL    41      47.224  18.136   2.309  1.00 20.00           C
ATOM    322  CG1 VAL    41      48.504  17.676   1.604  1.00 20.00           C
ATOM    323  CG2 VAL    41      46.967  17.312   3.557  1.00 20.00           C
ATOM    324  N   ILE    42      45.730  19.870   4.507  1.00 20.00           N
ATOM    325  CA  ILE    42      44.506  20.231   5.232  1.00 20.00           C
ATOM    326  C   ILE    42      44.096  21.703   5.132  1.00 20.00           C
ATOM    327  O   ILE    42      42.962  22.024   4.768  1.00 20.00           O
ATOM    328  CB  ILE    42      44.622  19.861   6.731  1.00 20.00           C
ATOM    329  CG1 ILE    42      44.644  18.347   6.884  1.00 20.00           C
ATOM    330  CG2 ILE    42      43.428  20.375   7.494  1.00 20.00           C
ATOM    331  CD1 ILE    42      43.489  17.695   6.240  1.00 20.00           C
ATOM    332  N   LEU    43      45.022  22.595   5.468  1.00 20.00           N
ATOM    333  CA  LEU    43      44.754  24.026   5.441  1.00 20.00           C
ATOM    334  C   LEU    43      44.193  24.589   4.139  1.00 20.00           C
ATOM    335  O   LEU    43      43.085  25.127   4.135  1.00 20.00           O
ATOM    336  CB  LEU    43      45.998  24.795   5.857  1.00 20.00           C
ATOM    337  CG  LEU    43      46.450  24.626   7.305  1.00 20.00           C
ATOM    338  CD1 LEU    43      47.360  25.785   7.590  1.00 20.00           C
ATOM    339  CD2 LEU    43      45.283  24.622   8.301  1.00 20.00           C
ATOM    340  N   PHE    44      44.976  24.529   3.061  1.00 20.00           N
ATOM    341  CA  PHE    44      44.535  25.037   1.769  1.00 20.00           C
ATOM    342  C   PHE    44      43.265  24.368   1.251  1.00 20.00           C
ATOM    343  O   PHE    44      42.356  25.071   0.811  1.00 20.00           O
ATOM    344  CB  PHE    44      45.673  24.961   0.731  1.00 20.00           C
ATOM    345  CG  PHE    44      45.875  23.594   0.121  1.00 20.00           C
ATOM    346  CD1 PHE    44      45.148  23.208  -1.002  1.00 20.00           C
ATOM    347  CD2 PHE    44      46.807  22.707   0.644  1.00 20.00           C
ATOM    348  CE1 PHE    44      45.344  21.963  -1.591  1.00 20.00           C
ATOM    349  CE2 PHE    44      47.010  21.457   0.058  1.00 20.00           C
ATOM    350  CZ  PHE    44      46.278  21.085  -1.059  1.00 20.00           C
ATOM    351  N   THR    45      43.207  23.033   1.287  1.00 20.00           N
ATOM    352  CA  THR    45      42.033  22.309   0.796  1.00 20.00           C
ATOM    353  C   THR    45      40.756  22.756   1.491  1.00 20.00           C
ATOM    354  O   THR    45      39.782  23.142   0.836  1.00 20.00           O
ATOM    355  CB  THR    45      42.132  20.753   0.978  1.00 20.00           C
ATOM    356  OG1 THR    45      42.252  20.405   2.364  1.00 20.00           O
ATOM    357  CG2 THR    45      43.294  20.157   0.197  1.00 20.00           C
ATOM    358  N   ASN    46      40.794  22.755   2.819  1.00 20.00           N
ATOM    359  CA  ASN    46      39.655  23.132   3.639  1.00 20.00           C
ATOM    360  C   ASN    46      39.293  24.611   3.541  1.00 20.00           C
ATOM    361  O   ASN    46      38.114  24.947   3.424  1.00 20.00           O
ATOM    362  CB  ASN    46      39.908  22.694   5.091  1.00 20.00           C
ATOM    363  CG  ASN    46      39.982  21.177   5.216  1.00 20.00           C
ATOM    364  OD1 ASN    46      39.218  20.457   4.571  1.00 20.00           O
ATOM    365  ND2 ASN    46      40.868  20.686   6.071  1.00 20.00           N
ATOM    366  N   ALA    47      40.296  25.492   3.572  1.00 20.00           N
ATOM    367  CA  ALA    47      40.062  26.934   3.479  1.00 20.00           C
ATOM    368  C   ALA    47      39.433  27.260   2.126  1.00 20.00           C
ATOM    369  O   ALA    47      38.472  28.031   2.056  1.00 20.00           O
ATOM    370  CB  ALA    47      41.369  27.703   3.666  1.00 20.00           C
ATOM    371  N   LEU    48      40.002  26.696   1.059  1.00 20.00           N
ATOM    372  CA  LEU    48      39.504  26.900  -0.297  1.00 20.00           C
ATOM    373  C   LEU    48      38.053  26.471  -0.441  1.00 20.00           C
ATOM    374  O   LEU    48      37.243  27.226  -0.981  1.00 20.00           O
ATOM    375  CB  LEU    48      40.366  26.142  -1.310  1.00 20.00           C
ATOM    376  CG  LEU    48      41.782  26.664  -1.561  1.00 20.00           C
ATOM    377  CD1 LEU    48      42.406  25.865  -2.693  1.00 20.00           C
ATOM    378  CD2 LEU    48      41.758  28.146  -1.902  1.00 20.00           C
ATOM    379  N   VAL    49      37.737  25.252   0.002  1.00 20.00           N
ATOM    380  CA  VAL    49      36.370  24.750  -0.086  1.00 20.00           C
ATOM    381  C   VAL    49      35.426  25.687   0.693  1.00 20.00           C
ATOM    382  O   VAL    49      34.287  25.891   0.275  1.00 20.00           O
ATOM    383  CB  VAL    49      36.222  23.279   0.442  1.00 20.00           C
ATOM    384  CG1 VAL    49      34.831  22.726   0.085  1.00 20.00           C
ATOM    385  CG2 VAL    49      37.297  22.369  -0.146  1.00 20.00           C
ATOM    386  N   ILE    50      35.888  26.265   1.809  1.00 20.00           N
ATOM    387  CA  ILE    50      35.047  27.172   2.606  1.00 20.00           C
ATOM    388  C   ILE    50      34.700  28.417   1.799  1.00 20.00           C
ATOM    389  O   ILE    50      33.533  28.793   1.680  1.00 20.00           O
ATOM    390  CB  ILE    50      35.743  27.640   3.918  1.00 20.00           C
ATOM    391  CG1 ILE    50      36.061  26.447   4.810  1.00 20.00           C
ATOM    392  CG2 ILE    50      34.826  28.582   4.702  1.00 20.00           C
ATOM    393  CD1 ILE    50      36.974  26.775   5.964  1.00 20.00           C
ATOM    394  N   HIS    51      35.735  29.072   1.282  1.00 20.00           N
ATOM    395  CA  HIS    51      35.580  30.280   0.491  1.00 20.00           C
ATOM    396  C   HIS    51      34.738  30.061  -0.763  1.00 20.00           C
ATOM    397  O   HIS    51      33.890  30.895  -1.084  1.00 20.00           O
ATOM    398  CB  HIS    51      36.958  30.832   0.114  1.00 20.00           C
ATOM    399  CG  HIS    51      37.601  31.625   1.207  1.00 20.00           C
ATOM    400  ND1 HIS    51      38.251  31.033   2.265  1.00 20.00           N
ATOM    401  CD2 HIS    51      37.655  32.955   1.417  1.00 20.00           C
ATOM    402  CE1 HIS    51      38.675  31.975   3.091  1.00 20.00           C
ATOM    403  NE2 HIS    51      38.330  33.149   2.606  1.00 20.00           N
ATOM    404  N   THR    52      34.998  28.964  -1.479  1.00 20.00           N
ATOM    405  CA  THR    52      34.264  28.648  -2.706  1.00 20.00           C
ATOM    406  C   THR    52      32.764  28.549  -2.436  1.00 20.00           C
ATOM    407  O   THR    52      31.972  29.185  -3.122  1.00 20.00           O
ATOM    408  CB  THR    52      34.798  27.338  -3.409  1.00 20.00           C
ATOM    409  OG1 THR    52      34.290  27.240  -4.746  1.00 20.00           O
ATOM    410  CG2 THR    52      34.411  26.091  -2.644  1.00 20.00           C
ATOM    411  N   VAL    53      32.383  27.836  -1.376  1.00 20.00           N
ATOM    412  CA  VAL    53      30.969  27.680  -1.049  1.00 20.00           C
ATOM    413  C   VAL    53      30.275  29.020  -0.836  1.00 20.00           C
ATOM    414  O   VAL    53      29.176  29.248  -1.347  1.00 20.00           O
ATOM    415  CB  VAL    53      30.746  26.827   0.206  1.00 20.00           C
ATOM    416  CG1 VAL    53      29.252  26.700   0.455  1.00 20.00           C
ATOM    417  CG2 VAL    53      31.389  25.454   0.042  1.00 20.00           C
ATOM    418  N   ALA    54      30.892  29.876  -0.021  1.00 20.00           N
ATOM    419  CA  ALA    54      30.343  31.194   0.270  1.00 20.00           C
ATOM    420  C   ALA    54      30.165  32.018  -1.007  1.00 20.00           C
ATOM    421  O   ALA    54      29.103  32.604  -1.215  1.00 20.00           O
ATOM    422  CB  ALA    54      31.232  31.933   1.275  1.00 20.00           C
ATOM    423  N   SER    55      31.205  32.073  -1.842  1.00 20.00           N
ATOM    424  CA  SER    55      31.168  32.832  -3.092  1.00 20.00           C
ATOM    425  C   SER    55      29.977  32.462  -3.975  1.00 20.00           C
ATOM    426  O   SER    55      29.213  33.350  -4.383  1.00 20.00           O
ATOM    427  CB  SER    55      32.492  32.664  -3.850  1.00 20.00           C
ATOM    428  OG  SER    55      32.624  33.563  -4.945  1.00 20.00           O
ATOM    429  N   GLN    56      29.810  31.170  -4.266  1.00 20.00           N
ATOM    430  CA  GLN    56      28.696  30.737  -5.101  1.00 20.00           C
ATOM    431  C   GLN    56      27.410  30.822  -4.313  1.00 20.00           C
ATOM    432  O   GLN    56      27.166  30.030  -3.400  1.00 20.00           O
ATOM    433  CB  GLN    56      28.897  29.312  -5.621  1.00 20.00           C
ATOM    434  CG  GLN    56      29.966  29.170  -6.697  1.00 20.00           C
ATOM    435  CD  GLN    56      31.326  29.571  -6.192  1.00 20.00           C
ATOM    436  OE1 GLN    56      31.671  30.746  -6.183  1.00 20.00           O
ATOM    437  NE2 GLN    56      32.102  28.603  -5.761  1.00 20.00           N
ATOM    438  N   ARG    57      26.600  31.821  -4.651  1.00 20.00           N
ATOM    439  CA  ARG    57      25.316  32.031  -3.993  1.00 20.00           C
ATOM    440  C   ARG    57      24.468  30.780  -4.146  1.00 20.00           C
ATOM    441  O   ARG    57      23.695  30.428  -3.248  1.00 20.00           O
ATOM    442  CB  ARG    57      24.577  33.226  -4.611  1.00 20.00           C
ATOM    443  CG  ARG    57      25.158  34.599  -4.280  1.00 20.00           C
ATOM    444  CD  ARG    57      26.532  34.844  -4.883  1.00 20.00           C
ATOM    445  NE  ARG    57      27.075  36.143  -4.500  1.00 20.00           N
ATOM    446  CZ  ARG    57      27.629  36.387  -3.312  1.00 20.00           C
ATOM    447  NH1 ARG    57      27.724  35.434  -2.386  1.00 20.00           N
ATOM    448  NH2 ARG    57      28.042  37.610  -3.009  1.00 20.00           N
ATOM    449  N   SER    58      24.660  30.099  -5.275  1.00 20.00           N
ATOM    450  CA  SER    58      23.941  28.874  -5.611  1.00 20.00           C
ATOM    451  C   SER    58      24.130  27.752  -4.608  1.00 20.00           C
ATOM    452  O   SER    58      23.186  26.994  -4.336  1.00 20.00           O
ATOM    453  CB  SER    58      24.341  28.390  -7.001  1.00 20.00           C
ATOM    454  OG  SER    58      25.706  28.002  -7.072  1.00 20.00           O
ATOM    455  N   LEU    59      25.339  27.662  -4.050  1.00 20.00           N
ATOM    456  CA  LEU    59      25.666  26.646  -3.059  1.00 20.00           C
ATOM    457  C   LEU    59      24.966  27.006  -1.762  1.00 20.00           C
ATOM    458  O   LEU    59      25.592  27.375  -0.766  1.00 20.00           O
ATOM    459  CB  LEU    59      27.178  26.557  -2.853  1.00 20.00           C
ATOM    460  CG  LEU    59      27.988  26.033  -4.042  1.00 20.00           C
ATOM    461  CD1 LEU    59      29.433  25.861  -3.633  1.00 20.00           C
ATOM    462  CD2 LEU    59      27.424  24.709  -4.562  1.00 20.00           C
ATOM    463  N   HIS    60      23.642  26.925  -1.809  1.00 20.00           N
ATOM    464  CA  HIS    60      22.788  27.230  -0.679  1.00 20.00           C
ATOM    465  C   HIS    60      21.999  25.965  -0.381  1.00 20.00           C
ATOM    466  O   HIS    60      20.961  25.999   0.274  1.00 20.00           O
ATOM    467  CB  HIS    60      21.842  28.378  -1.047  1.00 20.00           C
ATOM    468  CG  HIS    60      21.184  29.029   0.136  1.00 20.00           C
ATOM    469  ND1 HIS    60      21.749  30.099   0.791  1.00 20.00           N
ATOM    470  CD2 HIS    60      20.038  28.746   0.788  1.00 20.00           C
ATOM    471  CE1 HIS    60      20.974  30.445   1.808  1.00 20.00           C
ATOM    472  NE2 HIS    60      19.931  29.646   1.833  1.00 20.00           N
ATOM    473  N   GLN    61      22.513  24.847  -0.882  1.00 20.00           N
ATOM    474  CA  GLN    61      21.915  23.535  -0.710  1.00 20.00           C
ATOM    475  C   GLN    61      22.560  22.951   0.542  1.00 20.00           C
ATOM    476  O   GLN    61      23.216  23.687   1.298  1.00 20.00           O
ATOM    477  CB  GLN    61      22.279  22.677  -1.925  1.00 20.00           C
ATOM    478  CG  GLN    61      23.776  22.372  -2.012  1.00 20.00           C
ATOM    479  CD  GLN    61      24.137  21.494  -3.186  1.00 20.00           C
ATOM    480  OE1 GLN    61      24.000  20.273  -3.131  1.00 20.00           O
ATOM    481  NE2 GLN    61      24.615  22.106  -4.246  1.00 20.00           N
ATOM    482  N   PRO    62      22.353  21.642   0.812  1.00 20.00           N
ATOM    483  CA  PRO    62      22.967  21.025   1.991  1.00 20.00           C
ATOM    484  C   PRO    62      24.470  21.117   1.930  1.00 20.00           C
ATOM    485  O   PRO    62      25.173  20.416   2.653  1.00 20.00           O
ATOM    486  CB  PRO    62      22.494  19.580   1.896  1.00 20.00           C
ATOM    487  CG  PRO    62      21.127  19.763   1.414  1.00 20.00           C
ATOM    488  CD  PRO    62      21.281  20.763   0.299  1.00 20.00           C
ATOM    489  N   MET    63      24.952  21.957   1.020  1.00 20.00           N
ATOM    490  CA  MET    63      26.368  22.213   0.859  1.00 20.00           C
ATOM    491  C   MET    63      26.904  22.720   2.196  1.00 20.00           C
ATOM    492  O   MET    63      28.100  22.635   2.470  1.00 20.00           O
ATOM    493  CB  MET    63      26.590  23.259  -0.235  1.00 20.00           C
ATOM    494  CG  MET    63      28.038  23.667  -0.423  1.00 20.00           C
ATOM    495  SD  MET    63      29.027  22.563  -1.405  1.00 20.00           S
ATOM    496  CE  MET    63      29.180  21.232  -0.285  1.00 20.00           C
ATOM    497  N   TYR    64      25.990  23.229   3.023  1.00 20.00           N
ATOM    498  CA  TYR    64      26.298  23.733   4.357  1.00 20.00           C
ATOM    499  C   TYR    64      26.948  22.633   5.178  1.00 20.00           C
ATOM    500  O   TYR    64      27.841  22.886   5.986  1.00 20.00           O
ATOM    501  CB  TYR    64      25.018  24.189   5.046  1.00 20.00           C
ATOM    502  CG  TYR    64      24.533  25.536   4.575  1.00 20.00           C
ATOM    503  CD1 TYR    64      25.029  26.705   5.145  1.00 20.00           C
ATOM    504  CD2 TYR    64      23.579  25.649   3.559  1.00 20.00           C
ATOM    505  CE1 TYR    64      24.591  27.955   4.715  1.00 20.00           C
ATOM    506  CE2 TYR    64      23.133  26.899   3.121  1.00 20.00           C
ATOM    507  CZ  TYR    64      23.643  28.046   3.707  1.00 20.00           C
ATOM    508  OH  TYR    64      23.210  29.291   3.305  1.00 20.00           O
ATOM    509  N   LEU    65      26.479  21.406   4.967  1.00 20.00           N
ATOM    510  CA  LEU    65      27.024  20.252   5.658  1.00 20.00           C
ATOM    511  C   LEU    65      28.507  20.194   5.358  1.00 20.00           C
ATOM    512  O   LEU    65      29.322  20.157   6.273  1.00 20.00           O
ATOM    513  CB  LEU    65      26.316  18.972   5.207  1.00 20.00           C
ATOM    514  CG  LEU    65      24.937  18.828   5.861  1.00 20.00           C
ATOM    515  CD1 LEU    65      23.904  19.771   5.252  1.00 20.00           C
ATOM    516  CD2 LEU    65      24.442  17.413   5.822  1.00 20.00           C
ATOM    517  N   LEU    66      28.866  20.261   4.081  1.00 20.00           N
ATOM    518  CA  LEU    66      30.273  20.222   3.742  1.00 20.00           C
ATOM    519  C   LEU    66      31.068  21.445   4.167  1.00 20.00           C
ATOM    520  O   LEU    66      32.247  21.305   4.455  1.00 20.00           O
ATOM    521  CB  LEU    66      30.482  19.899   2.273  1.00 20.00           C
ATOM    522  CG  LEU    66      30.080  18.461   1.949  1.00 20.00           C
ATOM    523  CD1 LEU    66      28.586  18.343   1.610  1.00 20.00           C
ATOM    524  CD2 LEU    66      30.924  17.979   0.820  1.00 20.00           C
ATOM    525  N   ILE    67      30.456  22.635   4.189  1.00 20.00           N
ATOM    526  CA  ILE    67      31.182  23.825   4.637  1.00 20.00           C
ATOM    527  C   ILE    67      31.441  23.619   6.118  1.00 20.00           C
ATOM    528  O   ILE    67      32.452  24.065   6.665  1.00 20.00           O
ATOM    529  CB  ILE    67      30.392  25.162   4.448  1.00 20.00           C
ATOM    530  CG1 ILE    67      29.229  25.289   5.432  1.00 20.00           C
ATOM    531  CG2 ILE    67      29.855  25.253   3.082  1.00 20.00           C
ATOM    532  CD1 ILE    67      28.589  26.669   5.451  1.00 20.00           C
ATOM    533  N   ALA    68      30.478  22.968   6.763  1.00 20.00           N
ATOM    534  CA  ALA    68      30.549  22.666   8.175  1.00 20.00           C
ATOM    535  C   ALA    68      31.750  21.760   8.414  1.00 20.00           C
ATOM    536  O   ALA    68      32.514  22.003   9.347  1.00 20.00           O
ATOM    537  CB  ALA    68      29.250  22.016   8.632  1.00 20.00           C
ATOM    538  N   LEU    69      31.913  20.731   7.574  1.00 20.00           N
ATOM    539  CA  LEU    69      33.049  19.813   7.687  1.00 20.00           C
ATOM    540  C   LEU    69      34.337  20.587   7.514  1.00 20.00           C
ATOM    541  O   LEU    69      35.304  20.335   8.221  1.00 20.00           O
ATOM    542  CB  LEU    69      32.983  18.686   6.646  1.00 20.00           C
ATOM    543  CG  LEU    69      32.136  17.443   6.943  1.00 20.00           C
ATOM    544  CD1 LEU    69      32.353  17.004   8.385  1.00 20.00           C
ATOM    545  CD2 LEU    69      30.672  17.717   6.698  1.00 20.00           C
ATOM    546  N   LEU    70      34.329  21.544   6.586  1.00 20.00           N
ATOM    547  CA  LEU    70      35.491  22.383   6.310  1.00 20.00           C
ATOM    548  C   LEU    70      35.934  23.134   7.549  1.00 20.00           C
ATOM    549  O   LEU    70      37.133  23.305   7.790  1.00 20.00           O
ATOM    550  CB  LEU    70      35.151  23.399   5.239  1.00 20.00           C
ATOM    551  CG  LEU    70      34.506  22.825   3.993  1.00 20.00           C
ATOM    552  CD1 LEU    70      34.047  23.935   3.102  1.00 20.00           C
ATOM    553  CD2 LEU    70      35.443  21.863   3.303  1.00 20.00           C
ATOM    554  N   LEU    71      34.956  23.697   8.252  1.00 20.00           N
ATOM    555  CA  LEU    71      35.222  24.441   9.465  1.00 20.00           C
ATOM    556  C   LEU    71      35.803  23.504  10.499  1.00 20.00           C
ATOM    557  O   LEU    71      36.815  23.820  11.130  1.00 20.00           O
ATOM    558  CB  LEU    71      33.931  25.070   9.983  1.00 20.00           C
ATOM    559  CG  LEU    71      33.214  26.029   9.030  1.00 20.00           C
ATOM    560  CD1 LEU    71      32.022  26.636   9.743  1.00 20.00           C
ATOM    561  CD2 LEU    71      34.160  27.120   8.544  1.00 20.00           C
ATOM    562  N   ALA    72      35.122  22.376  10.695  1.00 20.00           N
ATOM    563  CA  ALA    72      35.539  21.360  11.650  1.00 20.00           C
ATOM    564  C   ALA    72      36.951  20.865  11.358  1.00 20.00           C
ATOM    565  O   ALA    72      37.743  20.702  12.284  1.00 20.00           O
ATOM    566  CB  ALA    72      34.544  20.196  11.652  1.00 20.00           C
ATOM    567  N   VAL    73      37.248  20.593  10.086  1.00 20.00           N
ATOM    568  CA  VAL    73      38.569  20.116   9.687  1.00 20.00           C
ATOM    569  C   VAL    73      39.650  21.192   9.852  1.00 20.00           C
ATOM    570  O   VAL    73      40.802  20.867  10.148  1.00 20.00           O
ATOM    571  CB  VAL    73      38.565  19.559   8.245  1.00 20.00           C
ATOM    572  CG1 VAL    73      37.762  18.262   8.167  1.00 20.00           C
ATOM    573  CG2 VAL    73      37.994  20.555   7.308  1.00 20.00           C
ATOM    574  N   ASN    74      39.296  22.466   9.653  1.00 20.00           N
ATOM    575  CA  ASN    74      40.270  23.542   9.840  1.00 20.00           C
ATOM    576  C   ASN    74      40.586  23.586  11.340  1.00 20.00           C
ATOM    577  O   ASN    74      41.721  23.869  11.734  1.00 20.00           O
ATOM    578  CB  ASN    74      39.726  24.901   9.358  1.00 20.00           C
ATOM    579  CG  ASN    74      40.760  26.036   9.488  1.00 20.00           C
ATOM    580  OD1 ASN    74      41.952  25.803   9.690  1.00 20.00           O
ATOM    581  ND2 ASN    74      40.294  27.275   9.361  1.00 20.00           N
ATOM    582  N   ILE    75      39.581  23.295  12.172  1.00 20.00           N
ATOM    583  CA  ILE    75      39.768  23.279  13.621  1.00 20.00           C
ATOM    584  C   ILE    75      40.800  22.199  13.945  1.00 20.00           C
ATOM    585  O   ILE    75      41.736  22.448  14.700  1.00 20.00           O
ATOM    586  CB  ILE    75      38.438  23.001  14.395  1.00 20.00           C
ATOM    587  CG1 ILE    75      37.376  24.041  14.027  1.00 20.00           C
ATOM    588  CG2 ILE    75      38.671  23.073  15.896  1.00 20.00           C
ATOM    589  CD1 ILE    75      37.803  25.477  14.280  1.00 20.00           C
ATOM    590  N   CYS    76      40.652  21.024  13.329  1.00 20.00           N
ATOM    591  CA  CYS    76      41.579  19.915  13.546  1.00 20.00           C
ATOM    592  C   CYS    76      43.010  20.306  13.182  1.00 20.00           C
ATOM    593  O   CYS    76      43.913  20.194  14.009  1.00 20.00           O
ATOM    594  CB  CYS    76      41.123  18.661  12.790  1.00 20.00           C
ATOM    595  SG  CYS    76      40.377  17.391  13.852  1.00 20.00           S
ATOM    596  N   ALA    77      43.203  20.817  11.966  1.00 20.00           N
ATOM    597  CA  ALA    77      44.517  21.260  11.500  1.00 20.00           C
ATOM    598  C   ALA    77      45.129  22.268  12.471  1.00 20.00           C
ATOM    599  O   ALA    77      46.247  22.069  12.965  1.00 20.00           O
ATOM    600  CB  ALA    77      44.398  21.877  10.125  1.00 20.00           C
ATOM    601  N   ALA    78      44.414  23.369  12.700  1.00 20.00           N
ATOM    602  CA  ALA    78      44.874  24.420  13.596  1.00 20.00           C
ATOM    603  C   ALA    78      44.959  24.034  15.079  1.00 20.00           C
ATOM    604  O   ALA    78      46.038  24.152  15.666  1.00 20.00           O
ATOM    605  CB  ALA    78      44.032  25.698  13.406  1.00 20.00           C
ATOM    606  N   THR    79      43.846  23.626  15.695  1.00 20.00           N
ATOM    607  CA  THR    79      43.854  23.272  17.115  1.00 20.00           C
ATOM    608  C   THR    79      44.609  21.984  17.504  1.00 20.00           C
ATOM    609  O   THR    79      45.513  22.057  18.346  1.00 20.00           O
ATOM    610  CB  THR    79      42.415  23.314  17.740  1.00 20.00           C
ATOM    611  OG1 THR    79      41.604  22.253  17.230  1.00 20.00           O
ATOM    612  CG2 THR    79      41.717  24.639  17.423  1.00 20.00           C
ATOM    613  N   THR    80      44.257  20.829  16.924  1.00 20.00           N
ATOM    614  CA  THR    80      44.959  19.578  17.250  1.00 20.00           C
ATOM    615  C   THR    80      46.263  19.360  16.494  1.00 20.00           C
ATOM    616  O   THR    80      47.312  19.270  17.100  1.00 20.00           O
ATOM    617  CB  THR    80      44.112  18.306  17.041  1.00 20.00           C
ATOM    618  OG1 THR    80      43.679  18.211  15.678  1.00 20.00           O
ATOM    619  CG2 THR    80      42.966  18.281  17.967  1.00 20.00           C
ATOM    620  N   VAL    81      46.211  19.294  15.169  1.00 20.00           N
ATOM    621  CA  VAL    81      47.406  19.052  14.365  1.00 20.00           C
ATOM    622  C   VAL    81      48.701  19.748  14.813  1.00 20.00           C
ATOM    623  O   VAL    81      49.744  19.095  14.864  1.00 20.00           O
ATOM    624  CB  VAL    81      47.137  19.275  12.855  1.00 20.00           C
ATOM    625  CG1 VAL    81      48.368  18.933  12.050  1.00 20.00           C
ATOM    626  CG2 VAL    81      45.940  18.420  12.407  1.00 20.00           C
ATOM    627  N   VAL    82      48.672  21.047  15.124  1.00 20.00           N
ATOM    628  CA  VAL    82      49.915  21.673  15.558  1.00 20.00           C
ATOM    629  C   VAL    82      50.488  20.977  16.811  1.00 20.00           C
ATOM    630  O   VAL    82      51.687  20.687  16.835  1.00 20.00           O
ATOM    631  CB  VAL    82      49.884  23.240  15.615  1.00 20.00           C
ATOM    632  CG1 VAL    82      49.869  23.823  14.196  1.00 20.00           C
ATOM    633  CG2 VAL    82      48.708  23.778  16.382  1.00 20.00           C
ATOM    634  N   PRO    83      49.652  20.672  17.838  1.00 20.00           N
ATOM    635  CA  PRO    83      50.199  19.983  19.007  1.00 20.00           C
ATOM    636  C   PRO    83      50.852  18.649  18.642  1.00 20.00           C
ATOM    637  O   PRO    83      52.032  18.485  18.932  1.00 20.00           O
ATOM    638  CB  PRO    83      48.982  19.877  19.933  1.00 20.00           C
ATOM    639  CG  PRO    83      48.350  21.175  19.721  1.00 20.00           C
ATOM    640  CD  PRO    83      48.393  21.350  18.220  1.00 20.00           C
ATOM    641  N   PRO    84      50.114  17.681  18.047  1.00 20.00           N
ATOM    642  CA  PRO    84      50.809  16.440  17.707  1.00 20.00           C
ATOM    643  C   PRO    84      52.019  16.577  16.810  1.00 20.00           C
ATOM    644  O   PRO    84      52.917  15.758  16.906  1.00 20.00           O
ATOM    645  CB  PRO    84      49.717  15.569  17.073  1.00 20.00           C
ATOM    646  CG  PRO    84      48.450  16.408  17.110  1.00 20.00           C
ATOM    647  CD  PRO    84      48.688  17.372  18.221  1.00 20.00           C
ATOM    648  N   MET    85      52.050  17.576  15.930  1.00 20.00           N
ATOM    649  CA  MET    85      53.235  17.739  15.093  1.00 20.00           C
ATOM    650  C   MET    85      54.353  18.210  16.014  1.00 20.00           C
ATOM    651  O   MET    85      55.503  17.779  15.896  1.00 20.00           O
ATOM    652  CB  MET    85      53.014  18.749  13.960  1.00 20.00           C
ATOM    653  CG  MET    85      54.256  18.914  13.060  1.00 20.00           C
ATOM    654  SD  MET    85      54.102  20.095  11.710  1.00 20.00           S
ATOM    655  CE  MET    85      54.166  21.637  12.637  1.00 20.00           C
ATOM    656  N   LEU    86      53.997  19.118  16.922  1.00 20.00           N
ATOM    657  CA  LEU    86      54.934  19.657  17.896  1.00 20.00           C
ATOM    658  C   LEU    86      55.440  18.543  18.811  1.00 20.00           C
ATOM    659  O   LEU    86      56.636  18.473  19.063  1.00 20.00           O
ATOM    660  CB  LEU    86      54.277  20.758  18.734  1.00 20.00           C
ATOM    661  CG  LEU    86      53.871  22.038  18.008  1.00 20.00           C
ATOM    662  CD1 LEU    86      53.371  23.049  19.026  1.00 20.00           C
ATOM    663  CD2 LEU    86      55.035  22.606  17.209  1.00 20.00           C
ATOM    664  N   PHE    87      54.533  17.708  19.332  1.00 20.00           N
ATOM    665  CA  PHE    87      54.936  16.609  20.204  1.00 20.00           C
ATOM    666  C   PHE    87      55.835  15.661  19.462  1.00 20.00           C
ATOM    667  O   PHE    87      56.915  15.319  19.941  1.00 20.00           O
ATOM    668  CB  PHE    87      53.760  15.782  20.726  1.00 20.00           C
ATOM    669  CG  PHE    87      54.201  14.631  21.610  1.00 20.00           C
ATOM    670  CD1 PHE    87      54.704  13.451  21.063  1.00 20.00           C
ATOM    671  CD2 PHE    87      54.172  14.753  22.987  1.00 20.00           C
ATOM    672  CE1 PHE    87      55.175  12.433  21.878  1.00 20.00           C
ATOM    673  CE2 PHE    87      54.637  13.739  23.810  1.00 20.00           C
ATOM    674  CZ  PHE    87      55.141  12.581  23.255  1.00 20.00           C
ATOM    675  N   SER    88      55.306  15.140  18.359  1.00 20.00           N
ATOM    676  CA  SER    88      56.016  14.191  17.526  1.00 20.00           C
ATOM    677  C   SER    88      57.491  14.580  17.362  1.00 20.00           C
ATOM    678  O   SER    88      58.357  13.741  17.574  1.00 20.00           O
ATOM    679  CB  SER    88      55.309  14.046  16.173  1.00 20.00           C
ATOM    680  OG  SER    88      54.067  13.369  16.293  1.00 20.00           O
ATOM    681  N   PHE    89      57.775  15.844  17.020  1.00 20.00           N
ATOM    682  CA  PHE    89      59.162  16.270  16.847  1.00 20.00           C
ATOM    683  C   PHE    89      59.989  16.139  18.114  1.00 20.00           C
ATOM    684  O   PHE    89      61.081  15.561  18.092  1.00 20.00           O
ATOM    685  CB  PHE    89      59.305  17.703  16.316  1.00 20.00           C
ATOM    686  CG  PHE    89      60.751  18.127  16.189  1.00 20.00           C
ATOM    687  CD1 PHE    89      61.497  17.763  15.071  1.00 20.00           C
ATOM    688  CD2 PHE    89      61.407  18.747  17.254  1.00 20.00           C
ATOM    689  CE1 PHE    89      62.866  17.987  15.024  1.00 20.00           C
ATOM    690  CE2 PHE    89      62.776  18.973  17.214  1.00 20.00           C
ATOM    691  CZ  PHE    89      63.507  18.589  16.099  1.00 20.00           C
ATOM    692  N   SER    90      59.522  16.759  19.193  1.00 20.00           N
ATOM    693  CA  SER    90      60.246  16.719  20.453  1.00 20.00           C
ATOM    694  C   SER    90      60.241  15.324  21.085  1.00 20.00           C
ATOM    695  O   SER    90      61.139  15.000  21.868  1.00 20.00           O
ATOM    696  CB  SER    90      59.664  17.752  21.425  1.00 20.00           C
ATOM    697  OG  SER    90      60.604  18.114  22.427  1.00 20.00           O
ATOM    698  N   THR    91      59.271  14.488  20.707  1.00 20.00           N
ATOM    699  CA  THR    91      59.131  13.133  21.252  1.00 20.00           C
ATOM    700  C   THR    91      58.683  13.261  22.705  1.00 20.00           C
ATOM    701  O   THR    91      58.583  12.282  23.446  1.00 20.00           O
ATOM    702  CB  THR    91      60.459  12.326  21.146  1.00 20.00           C
ATOM    703  OG1 THR    91      60.927  12.345  19.789  1.00 20.00           O
ATOM    704  CG2 THR    91      60.250  10.867  21.561  1.00 20.00           C
ATOM    705  N   ARG    92      58.357  14.494  23.075  1.00 20.00           N
ATOM    706  CA  ARG    92      57.888  14.860  24.406  1.00 20.00           C
ATOM    707  C   ARG    92      56.908  15.993  24.129  1.00 20.00           C
ATOM    708  O   ARG    92      57.009  16.663  23.100  1.00 20.00           O
ATOM    709  CB  ARG    92      59.044  15.398  25.253  1.00 20.00           C
ATOM    710  CG  ARG    92      59.547  16.784  24.836  1.00 20.00           C
ATOM    711  CD  ARG    92      60.625  17.336  25.776  1.00 20.00           C
ATOM    712  NE  ARG    92      61.248  18.514  25.186  1.00 20.00           N
ATOM    713  CZ  ARG    92      61.751  19.526  25.891  1.00 20.00           C
ATOM    714  NH1 ARG    92      61.714  19.522  27.223  1.00 20.00           N
ATOM    715  NH2 ARG    92      62.326  20.551  25.273  1.00 20.00           N
ATOM    716  N   PHE    93      55.921  16.192  24.998  1.00 20.00           N
ATOM    717  CA  PHE    93      54.998  17.284  24.739  1.00 20.00           C
ATOM    718  C   PHE    93      55.439  18.534  25.470  1.00 20.00           C
ATOM    719  O   PHE    93      55.549  18.541  26.696  1.00 20.00           O
ATOM    720  CB  PHE    93      53.534  16.959  25.057  1.00 20.00           C
ATOM    721  CG  PHE    93      52.595  17.591  24.066  1.00 20.00           C
ATOM    722  CD1 PHE    93      52.680  18.954  23.824  1.00 20.00           C
ATOM    723  CD2 PHE    93      51.797  16.816  23.224  1.00 20.00           C
ATOM    724  CE1 PHE    93      52.011  19.535  22.779  1.00 20.00           C
ATOM    725  CE2 PHE    93      51.114  17.399  22.163  1.00 20.00           C
ATOM    726  CZ  PHE    93      51.238  18.762  21.939  1.00 20.00           C
ATOM    727  N   ASN    94      55.784  19.568  24.702  1.00 20.00           N
ATOM    728  CA  ASN    94      56.216  20.825  25.288  1.00 20.00           C
ATOM    729  C   ASN    94      55.131  21.247  26.259  1.00 20.00           C
ATOM    730  O   ASN    94      55.394  21.487  27.443  1.00 20.00           O
ATOM    731  CB  ASN    94      56.442  21.880  24.214  1.00 20.00           C
ATOM    732  CG  ASN    94      56.999  23.166  24.789  1.00 20.00           C
ATOM    733  OD1 ASN    94      58.164  23.494  24.589  1.00 20.00           O
ATOM    734  ND2 ASN    94      56.166  23.905  25.507  1.00 20.00           N
ATOM    735  N   ARG    95      53.905  21.351  25.757  1.00 20.00           N
ATOM    736  CA  ARG    95      52.781  21.687  26.616  1.00 20.00           C
ATOM    737  C   ARG    95      52.520  20.413  27.405  1.00 20.00           C
ATOM    738  O   ARG    95      52.781  19.320  26.910  1.00 20.00           O
ATOM    739  CB  ARG    95      51.551  22.027  25.786  1.00 20.00           C
ATOM    740  CG  ARG    95      51.596  23.366  25.111  1.00 20.00           C
ATOM    741  CD  ARG    95      51.628  24.473  26.154  1.00 20.00           C
ATOM    742  NE  ARG    95      51.703  25.779  25.525  1.00 20.00           N
ATOM    743  CZ  ARG    95      52.158  26.866  26.144  1.00 20.00           C
ATOM    744  NH1 ARG    95      52.575  26.811  27.408  1.00 20.00           N
ATOM    745  NH2 ARG    95      52.206  28.027  25.505  1.00 20.00           N
ATOM    746  N   ILE    96      52.047  20.541  28.642  1.00 20.00           N
ATOM    747  CA  ILE    96      51.775  19.361  29.467  1.00 20.00           C
ATOM    748  C   ILE    96      50.864  18.409  28.692  1.00 20.00           C
ATOM    749  O   ILE    96      49.943  18.855  28.004  1.00 20.00           O
ATOM    750  CB  ILE    96      51.099  19.752  30.804  1.00 20.00           C
ATOM    751  CG1 ILE    96      51.964  20.746  31.578  1.00 20.00           C
ATOM    752  CG2 ILE    96      50.831  18.517  31.658  1.00 20.00           C
ATOM    753  CD1 ILE    96      51.276  21.293  32.805  1.00 20.00           C
ATOM    754  N   SER    97      51.160  17.112  28.775  1.00 20.00           N
ATOM    755  CA  SER    97      50.391  16.075  28.090  1.00 20.00           C
ATOM    756  C   SER    97      48.899  16.298  28.313  1.00 20.00           C
ATOM    757  O   SER    97      48.129  16.369  27.363  1.00 20.00           O
ATOM    758  CB  SER    97      50.800  14.691  28.600  1.00 20.00           C
ATOM    759  OG  SER    97      50.422  14.530  29.958  1.00 20.00           O
ATOM    760  N   LEU    98      48.506  16.495  29.570  1.00 20.00           N
ATOM    761  CA  LEU    98      47.105  16.734  29.873  1.00 20.00           C
ATOM    762  C   LEU    98      46.568  17.953  29.102  1.00 20.00           C
ATOM    763  O   LEU    98      45.650  17.801  28.317  1.00 20.00           O
ATOM    764  CB  LEU    98      46.865  16.842  31.390  1.00 20.00           C
ATOM    765  CG  LEU    98      47.221  15.606  32.232  1.00 20.00           C
ATOM    766  CD1 LEU    98      48.737  15.449  32.392  1.00 20.00           C
ATOM    767  CD2 LEU    98      46.571  15.696  33.599  1.00 20.00           C
ATOM    768  N   PRO    99      47.133  19.169  29.305  1.00 20.00           N
ATOM    769  CA  PRO    99      46.611  20.319  28.557  1.00 20.00           C
ATOM    770  C   PRO    99      46.643  20.223  27.045  1.00 20.00           C
ATOM    771  O   PRO    99      45.586  20.273  26.418  1.00 20.00           O
ATOM    772  CB  PRO    99      47.460  21.470  29.077  1.00 20.00           C
ATOM    773  CG  PRO    99      47.541  21.129  30.510  1.00 20.00           C
ATOM    774  CD  PRO    99      47.924  19.657  30.453  1.00 20.00           C
ATOM    775  N   ARG   100      47.830  20.079  26.457  1.00 20.00           N
ATOM    776  CA  ARG   100      47.912  20.002  25.005  1.00 20.00           C
ATOM    777  C   ARG   100      47.500  18.702  24.355  1.00 20.00           C
ATOM    778  O   ARG   100      46.880  18.740  23.295  1.00 20.00           O
ATOM    779  CB  ARG   100      49.269  20.416  24.485  1.00 20.00           C
ATOM    780  CG  ARG   100      49.193  20.889  23.053  1.00 20.00           C
ATOM    781  CD  ARG   100      48.427  22.191  22.913  1.00 20.00           C
ATOM    782  NE  ARG   100      49.354  23.263  22.598  1.00 20.00           N
ATOM    783  CZ  ARG   100      48.988  24.397  22.006  1.00 20.00           C
ATOM    784  NH1 ARG   100      47.719  24.612  21.666  1.00 20.00           N
ATOM    785  NH2 ARG   100      49.888  25.337  21.752  1.00 20.00           N
ATOM    786  N   CYS   101      47.867  17.560  24.934  1.00 20.00           N
ATOM    787  CA  CYS   101      47.429  16.306  24.336  1.00 20.00           C
ATOM    788  C   CYS   101      45.898  16.276  24.433  1.00 20.00           C
ATOM    789  O   CYS   101      45.245  15.601  23.648  1.00 20.00           O
ATOM    790  CB  CYS   101      48.092  15.084  24.985  1.00 20.00           C
ATOM    791  SG  CYS   101      49.881  14.931  24.655  1.00 20.00           S
ATOM    792  N   LEU   102      45.321  17.046  25.366  1.00 20.00           N
ATOM    793  CA  LEU   102      43.858  17.135  25.473  1.00 20.00           C
ATOM    794  C   LEU   102      43.389  17.948  24.276  1.00 20.00           C
ATOM    795  O   LEU   102      42.317  17.698  23.729  1.00 20.00           O
ATOM    796  CB  LEU   102      43.399  17.841  26.755  1.00 20.00           C
ATOM    797  CG  LEU   102      43.063  16.964  27.968  1.00 20.00           C
ATOM    798  CD1 LEU   102      42.541  17.819  29.121  1.00 20.00           C
ATOM    799  CD2 LEU   102      42.056  15.906  27.593  1.00 20.00           C
ATOM    800  N   GLY   103      44.162  18.984  23.942  1.00 20.00           N
ATOM    801  CA  GLY   103      43.850  19.814  22.798  1.00 20.00           C
ATOM    802  C   GLY   103      43.884  18.898  21.599  1.00 20.00           C
ATOM    803  O   GLY   103      43.031  19.002  20.727  1.00 20.00           O
ATOM    804  N   GLN   104      44.868  17.995  21.583  1.00 20.00           N
ATOM    805  CA  GLN   104      45.054  17.001  20.523  1.00 20.00           C
ATOM    806  C   GLN   104      43.804  16.125  20.476  1.00 20.00           C
ATOM    807  O   GLN   104      43.212  15.923  19.419  1.00 20.00           O
ATOM    808  CB  GLN   104      46.268  16.116  20.859  1.00 20.00           C
ATOM    809  CG  GLN   104      46.800  15.165  19.758  1.00 20.00           C
ATOM    810  CD  GLN   104      45.763  14.247  19.135  1.00 20.00           C
ATOM    811  OE1 GLN   104      44.998  13.590  19.827  1.00 20.00           O
ATOM    812  NE2 GLN   104      45.752  14.193  17.813  1.00 20.00           N
ATOM    813  N   MET   105      43.430  15.580  21.628  1.00 20.00           N
ATOM    814  CA  MET   105      42.265  14.714  21.726  1.00 20.00           C
ATOM    815  C   MET   105      40.959  15.435  21.396  1.00 20.00           C
ATOM    816  O   MET   105      40.141  14.915  20.645  1.00 20.00           O
ATOM    817  CB  MET   105      42.185  14.118  23.137  1.00 20.00           C
ATOM    818  CG  MET   105      41.046  13.114  23.362  1.00 20.00           C
ATOM    819  SD  MET   105      39.403  13.837  23.288  1.00 20.00           S
ATOM    820  CE  MET   105      39.537  15.042  24.632  1.00 20.00           C
ATOM    821  N   PHE   106      40.771  16.627  21.963  1.00 20.00           N
ATOM    822  CA  PHE   106      39.554  17.393  21.761  1.00 20.00           C
ATOM    823  C   PHE   106      39.136  17.603  20.314  1.00 20.00           C
ATOM    824  O   PHE   106      38.074  17.118  19.911  1.00 20.00           O
ATOM    825  CB  PHE   106      39.596  18.739  22.495  1.00 20.00           C
ATOM    826  CG  PHE   106      38.309  19.517  22.376  1.00 20.00           C
ATOM    827  CD1 PHE   106      38.052  20.292  21.246  1.00 20.00           C
ATOM    828  CD2 PHE   106      37.322  19.411  23.351  1.00 20.00           C
ATOM    829  CE1 PHE   106      36.838  20.931  21.083  1.00 20.00           C
ATOM    830  CE2 PHE   106      36.102  20.049  23.193  1.00 20.00           C
ATOM    831  CZ  PHE   106      35.860  20.808  22.057  1.00 20.00           C
ATOM    832  N   CYS   107      39.907  18.371  19.548  1.00 20.00           N
ATOM    833  CA  CYS   107      39.517  18.623  18.169  1.00 20.00           C
ATOM    834  C   CYS   107      39.501  17.412  17.239  1.00 20.00           C
ATOM    835  O   CYS   107      38.695  17.391  16.304  1.00 20.00           O
ATOM    836  CB  CYS   107      40.316  19.775  17.567  1.00 20.00           C
ATOM    837  SG  CYS   107      39.775  20.252  15.907  1.00 20.00           S
ATOM    838  N   ILE   108      40.367  16.418  17.467  1.00 20.00           N
ATOM    839  CA  ILE   108      40.350  15.230  16.612  1.00 20.00           C
ATOM    840  C   ILE   108      39.009  14.531  16.815  1.00 20.00           C
ATOM    841  O   ILE   108      38.363  14.114  15.850  1.00 20.00           O
ATOM    842  CB  ILE   108      41.502  14.214  16.908  1.00 20.00           C
ATOM    843  CG1 ILE   108      41.383  13.629  18.315  1.00 20.00           C
ATOM    844  CG2 ILE   108      42.855  14.847  16.676  1.00 20.00           C
ATOM    845  CD1 ILE   108      42.217  12.387  18.536  1.00 20.00           C
ATOM    846  N   TYR   109      38.598  14.403  18.077  1.00 20.00           N
ATOM    847  CA  TYR   109      37.334  13.770  18.388  1.00 20.00           C
ATOM    848  C   TYR   109      36.208  14.663  17.888  1.00 20.00           C
ATOM    849  O   TYR   109      35.248  14.169  17.312  1.00 20.00           O
ATOM    850  CB  TYR   109      37.183  13.512  19.885  1.00 20.00           C
ATOM    851  CG  TYR   109      36.194  12.403  20.135  1.00 20.00           C
ATOM    852  CD1 TYR   109      34.845  12.567  19.817  1.00 20.00           C
ATOM    853  CD2 TYR   109      36.616  11.152  20.588  1.00 20.00           C
ATOM    854  CE1 TYR   109      33.952  11.524  19.930  1.00 20.00           C
ATOM    855  CE2 TYR   109      35.713  10.095  20.708  1.00 20.00           C
ATOM    856  CZ  TYR   109      34.386  10.293  20.371  1.00 20.00           C
ATOM    857  OH  TYR   109      33.485   9.264  20.452  1.00 20.00           O
ATOM    858  N   PHE   110      36.352  15.975  18.079  1.00 20.00           N
ATOM    859  CA  PHE   110      35.346  16.929  17.641  1.00 20.00           C
ATOM    860  C   PHE   110      35.131  16.812  16.142  1.00 20.00           C
ATOM    861  O   PHE   110      33.990  16.789  15.672  1.00 20.00           O
ATOM    862  CB  PHE   110      35.737  18.364  18.010  1.00 20.00           C
ATOM    863  CG  PHE   110      34.688  19.377  17.638  1.00 20.00           C
ATOM    864  CD1 PHE   110      34.528  19.775  16.315  1.00 20.00           C
ATOM    865  CD2 PHE   110      33.837  19.906  18.604  1.00 20.00           C
ATOM    866  CE1 PHE   110      33.529  20.657  15.953  1.00 20.00           C
ATOM    867  CE2 PHE   110      32.832  20.795  18.249  1.00 20.00           C
ATOM    868  CZ  PHE   110      32.683  21.174  16.919  1.00 20.00           C
ATOM    869  N   LEU   111      36.225  16.764  15.391  1.00 20.00           N
ATOM    870  CA  LEU   111      36.142  16.654  13.950  1.00 20.00           C
ATOM    871  C   LEU   111      35.491  15.348  13.503  1.00 20.00           C
ATOM    872  O   LEU   111      34.602  15.368  12.649  1.00 20.00           O
ATOM    873  CB  LEU   111      37.527  16.767  13.331  1.00 20.00           C
ATOM    874  CG  LEU   111      37.466  16.517  11.829  1.00 20.00           C
ATOM    875  CD1 LEU   111      36.610  17.590  11.190  1.00 20.00           C
ATOM    876  CD2 LEU   111      38.854  16.465  11.230  1.00 20.00           C
ATOM    877  N   ILE   112      35.956  14.219  14.047  1.00 20.00           N
ATOM    878  CA  ILE   112      35.412  12.915  13.674  1.00 20.00           C
ATOM    879  C   ILE   112      33.930  12.797  13.986  1.00 20.00           C
ATOM    880  O   ILE   112      33.161  12.340  13.143  1.00 20.00           O
ATOM    881  CB  ILE   112      36.191  11.725  14.324  1.00 20.00           C
ATOM    882  CG1 ILE   112      35.713  10.402  13.723  1.00 20.00           C
ATOM    883  CG2 ILE   112      35.983  11.678  15.831  1.00 20.00           C
ATOM    884  CD1 ILE   112      36.503   9.202  14.182  1.00 20.00           C
ATOM    885  N   VAL   113      33.535  13.200  15.194  1.00 20.00           N
ATOM    886  CA  VAL   113      32.135  13.140  15.600  1.00 20.00           C
ATOM    887  C   VAL   113      31.283  14.088  14.759  1.00 20.00           C
ATOM    888  O   VAL   113      30.159  13.758  14.404  1.00 20.00           O
ATOM    889  CB  VAL   113      31.956  13.455  17.102  1.00 20.00           C
ATOM    890  CG1 VAL   113      32.499  14.825  17.424  1.00 20.00           C
ATOM    891  CG2 VAL   113      30.484  13.345  17.482  1.00 20.00           C
ATOM    892  N   PHE   114      31.834  15.256  14.430  1.00 20.00           N
ATOM    893  CA  PHE   114      31.104  16.209  13.612  1.00 20.00           C
ATOM    894  C   PHE   114      30.786  15.561  12.265  1.00 20.00           C
ATOM    895  O   PHE   114      29.667  15.679  11.776  1.00 20.00           O
ATOM    896  CB  PHE   114      31.880  17.511  13.396  1.00 20.00           C
ATOM    897  CG  PHE   114      31.103  18.536  12.616  1.00 20.00           C
ATOM    898  CD1 PHE   114      30.134  19.313  13.242  1.00 20.00           C
ATOM    899  CD2 PHE   114      31.285  18.670  11.246  1.00 20.00           C
ATOM    900  CE1 PHE   114      29.362  20.204  12.518  1.00 20.00           C
ATOM    901  CE2 PHE   114      30.518  19.557  10.519  1.00 20.00           C
ATOM    902  CZ  PHE   114      29.550  20.321  11.156  1.00 20.00           C
ATOM    903  N   ASP   115      31.765  14.869  11.681  1.00 20.00           N
ATOM    904  CA  ASP   115      31.582  14.195  10.401  1.00 20.00           C
ATOM    905  C   ASP   115      30.516  13.108  10.548  1.00 20.00           C
ATOM    906  O   ASP   115      29.582  13.042   9.748  1.00 20.00           O
ATOM    907  CB  ASP   115      32.916  13.609   9.905  1.00 20.00           C
ATOM    908  CG  ASP   115      32.822  13.031   8.494  1.00 20.00           C
ATOM    909  OD1 ASP   115      31.759  13.122   7.835  1.00 20.00           O
ATOM    910  OD2 ASP   115      33.841  12.481   8.035  1.00 20.00           O
ATOM    911  N   CYS   116      30.611  12.304  11.607  1.00 20.00           N
ATOM    912  CA  CYS   116      29.642  11.237  11.840  1.00 20.00           C
ATOM    913  C   CYS   116      28.219  11.786  11.900  1.00 20.00           C
ATOM    914  O   CYS   116      27.316  11.262  11.232  1.00 20.00           O
ATOM    915  CB  CYS   116      29.965  10.496  13.135  1.00 20.00           C
ATOM    916  SG  CYS   116      28.864   9.107  13.456  1.00 20.00           S
ATOM    917  N   ASN   117      28.021  12.836  12.699  1.00 20.00           N
ATOM    918  CA  ASN   117      26.710  13.463  12.848  1.00 20.00           C
ATOM    919  C   ASN   117      26.228  14.067  11.528  1.00 20.00           C
ATOM    920  O   ASN   117      25.032  14.006  11.212  1.00 20.00           O
ATOM    921  CB  ASN   117      26.746  14.538  13.948  1.00 20.00           C
ATOM    922  CG  ASN   117      26.921  13.941  15.339  1.00 20.00           C
ATOM    923  OD1 ASN   117      26.233  12.995  15.712  1.00 20.00           O
ATOM    924  ND2 ASN   117      27.844  14.497  16.110  1.00 20.00           N
ATOM    925  N   ILE   118      27.153  14.672  10.779  1.00 20.00           N
ATOM    926  CA  ILE   118      26.839  15.272   9.482  1.00 20.00           C
ATOM    927  C   ILE   118      26.281  14.196   8.568  1.00 20.00           C
ATOM    928  O   ILE   118      25.323  14.430   7.825  1.00 20.00           O
ATOM    929  CB  ILE   118      28.091  15.906   8.819  1.00 20.00           C
ATOM    930  CG1 ILE   118      28.491  17.161   9.583  1.00 20.00           C
ATOM    931  CG2 ILE   118      27.795  16.298   7.378  1.00 20.00           C
ATOM    932  CD1 ILE   118      27.380  18.164   9.681  1.00 20.00           C
ATOM    933  N   LEU   119      26.875  13.009   8.650  1.00 20.00           N
ATOM    934  CA  LEU   119      26.455  11.872   7.846  1.00 20.00           C
ATOM    935  C   LEU   119      25.016  11.475   8.128  1.00 20.00           C
ATOM    936  O   LEU   119      24.264  11.168   7.201  1.00 20.00           O
ATOM    937  CB  LEU   119      27.392  10.682   8.068  1.00 20.00           C
ATOM    938  CG  LEU   119      28.839  10.910   7.626  1.00 20.00           C
ATOM    939  CD1 LEU   119      29.620   9.619   7.743  1.00 20.00           C
ATOM    940  CD2 LEU   119      28.887  11.431   6.201  1.00 20.00           C
ATOM    941  N   LEU   120      24.634  11.477   9.403  1.00 20.00           N
ATOM    942  CA  LEU   120      23.275  11.122   9.784  1.00 20.00           C
ATOM    943  C   LEU   120      22.266  12.037   9.103  1.00 20.00           C
ATOM    944  O   LEU   120      21.262  11.573   8.560  1.00 20.00           O
ATOM    945  CB  LEU   120      23.087  11.215  11.298  1.00 20.00           C
ATOM    946  CG  LEU   120      21.650  10.862  11.685  1.00 20.00           C
ATOM    947  CD1 LEU   120      21.412   9.409  11.349  1.00 20.00           C
ATOM    948  CD2 LEU   120      21.371  11.141  13.152  1.00 20.00           C
ATOM    949  N   VAL   121      22.491  13.344   9.206  1.00 20.00           N
ATOM    950  CA  VAL   121      21.591  14.305   8.591  1.00 20.00           C
ATOM    951  C   VAL   121      21.620  14.197   7.073  1.00 20.00           C
ATOM    952  O   VAL   121      20.588  14.373   6.428  1.00 20.00           O
ATOM    953  CB  VAL   121      21.890  15.745   9.034  1.00 20.00           C
ATOM    954  CG1 VAL   121      21.070  16.723   8.204  1.00 20.00           C
ATOM    955  CG2 VAL   121      21.554  15.916  10.516  1.00 20.00           C
ATOM    956  N   MET   122      22.796  13.927   6.505  1.00 20.00           N
ATOM    957  CA  MET   122      22.920  13.772   5.060  1.00 20.00           C
ATOM    958  C   MET   122      22.006  12.621   4.665  1.00 20.00           C
ATOM    959  O   MET   122      21.273  12.708   3.682  1.00 20.00           O
ATOM    960  CB  MET   122      24.361  13.431   4.676  1.00 20.00           C
ATOM    961  CG  MET   122      25.338  14.574   4.808  1.00 20.00           C
ATOM    962  SD  MET   122      27.028  14.098   4.483  1.00 20.00           S
ATOM    963  CE  MET   122      26.951  13.974   2.691  1.00 20.00           C
ATOM    964  N   ALA   123      22.070  11.544   5.448  1.00 20.00           N
ATOM    965  CA  ALA   123      21.262  10.353   5.231  1.00 20.00           C
ATOM    966  C   ALA   123      19.792  10.754   5.254  1.00 20.00           C
ATOM    967  O   ALA   123      19.018  10.322   4.399  1.00 20.00           O
ATOM    968  CB  ALA   123      21.554   9.318   6.319  1.00 20.00           C
ATOM    969  N   LEU   124      19.409  11.542   6.262  1.00 20.00           N
ATOM    970  CA  LEU   124      18.035  12.016   6.409  1.00 20.00           C
ATOM    971  C   LEU   124      17.602  12.890   5.233  1.00 20.00           C
ATOM    972  O   LEU   124      16.555  12.640   4.641  1.00 20.00           O
ATOM    973  CB  LEU   124      17.871  12.789   7.719  1.00 20.00           C
ATOM    974  CG  LEU   124      18.159  12.048   9.026  1.00 20.00           C
ATOM    975  CD1 LEU   124      17.847  12.972  10.194  1.00 20.00           C
ATOM    976  CD2 LEU   124      17.343  10.766   9.130  1.00 20.00           C
ATOM    977  N   ASP   125      18.374  13.938   4.937  1.00 20.00           N
ATOM    978  CA  ASP   125      18.051  14.831   3.833  1.00 20.00           C
ATOM    979  C   ASP   125      18.052  14.021   2.537  1.00 20.00           C
ATOM    980  O   ASP   125      17.177  14.203   1.686  1.00 20.00           O
ATOM    981  CB  ASP   125      19.049  15.993   3.762  1.00 20.00           C
ATOM    982  CG  ASP   125      18.579  17.113   2.842  1.00 20.00           C
ATOM    983  OD1 ASP   125      17.607  16.937   2.074  1.00 20.00           O
ATOM    984  OD2 ASP   125      19.182  18.200   2.898  1.00 20.00           O
ATOM    985  N   ARG   126      19.019  13.114   2.395  1.00 20.00           N
ATOM    986  CA  ARG   126      19.088  12.273   1.207  1.00 20.00           C
ATOM    987  C   ARG   126      17.775  11.511   1.132  1.00 20.00           C
ATOM    988  O   ARG   126      17.171  11.400   0.065  1.00 20.00           O
ATOM    989  CB  ARG   126      20.247  11.278   1.296  1.00 20.00           C
ATOM    990  CG  ARG   126      20.616  10.648  -0.044  1.00 20.00           C
ATOM    991  CD  ARG   126      21.450  11.602  -0.905  1.00 20.00           C
ATOM    992  NE  ARG   126      20.881  12.940  -0.971  1.00 20.00           N
ATOM    993  CZ  ARG   126      21.620  14.049  -0.909  1.00 20.00           C
ATOM    994  NH1 ARG   126      22.946  13.981  -0.784  1.00 20.00           N
ATOM    995  NH2 ARG   126      21.049  15.244  -0.982  1.00 20.00           N
ATOM    996  N   TYR   127      17.348  10.987   2.281  1.00 20.00           N
ATOM    997  CA  TYR   127      16.108  10.239   2.393  1.00 20.00           C
ATOM    998  C   TYR   127      14.900  11.083   1.995  1.00 20.00           C
ATOM    999  O   TYR   127      14.087  10.647   1.177  1.00 20.00           O
ATOM   1000  CB  TYR   127      15.914   9.732   3.820  1.00 20.00           C
ATOM   1001  CG  TYR   127      14.584   9.045   4.004  1.00 20.00           C
ATOM   1002  CD1 TYR   127      14.436   7.692   3.708  1.00 20.00           C
ATOM   1003  CD2 TYR   127      13.454   9.757   4.422  1.00 20.00           C
ATOM   1004  CE1 TYR   127      13.202   7.068   3.813  1.00 20.00           C
ATOM   1005  CE2 TYR   127      12.210   9.132   4.528  1.00 20.00           C
ATOM   1006  CZ  TYR   127      12.095   7.786   4.222  1.00 20.00           C
ATOM   1007  OH  TYR   127      10.875   7.157   4.311  1.00 20.00           O
ATOM   1008  N   VAL   128      14.749  12.252   2.627  1.00 20.00           N
ATOM   1009  CA  VAL   128      13.640  13.164   2.347  1.00 20.00           C
ATOM   1010  C   VAL   128      13.602  13.478   0.860  1.00 20.00           C
ATOM   1011  O   VAL   128      12.543  13.424   0.238  1.00 20.00           O
ATOM   1012  CB  VAL   128      13.764  14.510   3.123  1.00 20.00           C
ATOM   1013  CG1 VAL   128      12.585  15.429   2.789  1.00 20.00           C
ATOM   1014  CG2 VAL   128      13.839  14.262   4.621  1.00 20.00           C
ATOM   1015  N   ALA   129      14.751  13.837   0.296  1.00 20.00           N
ATOM   1016  CA  ALA   129      14.829  14.151  -1.120  1.00 20.00           C
ATOM   1017  C   ALA   129      14.393  12.924  -1.956  1.00 20.00           C
ATOM   1018  O   ALA   129      13.339  12.970  -2.587  1.00 20.00           O
ATOM   1019  CB  ALA   129      16.254  14.630  -1.479  1.00 20.00           C
ATOM   1020  N   ILE   130      15.133  11.814  -1.915  1.00 20.00           N
ATOM   1021  CA  ILE   130      14.782  10.627  -2.703  1.00 20.00           C
ATOM   1022  C   ILE   130      13.421   9.989  -2.438  1.00 20.00           C
ATOM   1023  O   ILE   130      12.698   9.679  -3.386  1.00 20.00           O
ATOM   1024  CB  ILE   130      15.836   9.530  -2.547  1.00 20.00           C
ATOM   1025  CG1 ILE   130      15.536   8.364  -3.485  1.00 20.00           C
ATOM   1026  CG2 ILE   130      15.835   9.020  -1.120  1.00 20.00           C
ATOM   1027  CD1 ILE   130      16.634   7.350  -3.584  1.00 20.00           C
ATOM   1028  N   CYS   131      13.113   9.695  -1.175  1.00 20.00           N
ATOM   1029  CA  CYS   131      11.844   9.061  -0.821  1.00 20.00           C
ATOM   1030  C   CYS   131      10.702  10.047  -0.961  1.00 20.00           C
ATOM   1031  O   CYS   131       9.561   9.649  -1.224  1.00 20.00           O
ATOM   1032  CB  CYS   131      11.883   8.497   0.607  1.00 20.00           C
ATOM   1033  SG  CYS   131      12.926   7.030   0.803  1.00 20.00           S
ATOM   1034  N   TYR   132      11.040  11.335  -0.864  1.00 20.00           N
ATOM   1035  CA  TYR   132      10.067  12.423  -0.955  1.00 20.00           C
ATOM   1036  C   TYR   132       8.886  12.120  -0.022  1.00 20.00           C
ATOM   1037  O   TYR   132       7.792  11.779  -0.492  1.00 20.00           O
ATOM   1038  CB  TYR   132       9.572  12.611  -2.402  1.00 20.00           C
ATOM   1039  CG  TYR   132      10.631  13.025  -3.412  1.00 20.00           C
ATOM   1040  CD1 TYR   132      11.217  12.080  -4.265  1.00 20.00           C
ATOM   1041  CD2 TYR   132      11.075  14.349  -3.493  1.00 20.00           C
ATOM   1042  CE1 TYR   132      12.223  12.436  -5.163  1.00 20.00           C
ATOM   1043  CE2 TYR   132      12.086  14.718  -4.398  1.00 20.00           C
ATOM   1044  CZ  TYR   132      12.651  13.754  -5.225  1.00 20.00           C
ATOM   1045  OH  TYR   132      13.639  14.109  -6.109  1.00 20.00           O
ATOM   1046  N   PRO   133       9.102  12.204   1.315  1.00 20.00           N
ATOM   1047  CA  PRO   133       8.021  11.927   2.268  1.00 20.00           C
ATOM   1048  C   PRO   133       6.764  12.725   2.022  1.00 20.00           C
ATOM   1049  O   PRO   133       5.665  12.208   2.215  1.00 20.00           O
ATOM   1050  CB  PRO   133       8.668  12.240   3.609  1.00 20.00           C
ATOM   1051  CG  PRO   133      10.033  11.687   3.385  1.00 20.00           C
ATOM   1052  CD  PRO   133      10.385  12.304   2.040  1.00 20.00           C
ATOM   1053  N   LEU   134       6.914  13.985   1.624  1.00 20.00           N
ATOM   1054  CA  LEU   134       5.743  14.794   1.313  1.00 20.00           C
ATOM   1055  C   LEU   134       5.345  14.466  -0.123  1.00 20.00           C
ATOM   1056  O   LEU   134       6.207  14.216  -0.974  1.00 20.00           O
ATOM   1057  CB  LEU   134       6.030  16.300   1.437  1.00 20.00           C
ATOM   1058  CG  LEU   134       4.790  17.152   1.102  1.00 20.00           C
ATOM   1059  CD1 LEU   134       3.712  16.880   2.134  1.00 20.00           C
ATOM   1060  CD2 LEU   134       5.084  18.647   1.035  1.00 20.00           C
ATOM   1061  N   ARG   135       4.037  14.423  -0.377  1.00 20.00           N
ATOM   1062  CA  ARG   135       3.532  14.150  -1.716  1.00 20.00           C
ATOM   1063  C   ARG   135       4.134  15.185  -2.639  1.00 20.00           C
ATOM   1064  O   ARG   135       4.676  14.853  -3.690  1.00 20.00           O
ATOM   1065  CB  ARG   135       2.005  14.249  -1.765  1.00 20.00           C
ATOM   1066  CG  ARG   135       1.264  12.945  -1.525  1.00 20.00           C
ATOM   1067  CD  ARG   135       1.307  12.496  -0.062  1.00 20.00           C
ATOM   1068  NE  ARG   135       0.493  11.301   0.111  1.00 20.00           N
ATOM   1069  CZ  ARG   135       0.602  10.477   1.152  1.00 20.00           C
ATOM   1070  NH1 ARG   135       1.484  10.717   2.117  1.00 20.00           N
ATOM   1071  NH2 ARG   135      -0.169   9.400   1.242  1.00 20.00           N
ATOM   1072  N   TYR   136       4.025  16.448  -2.239  1.00 20.00           N
ATOM   1073  CA  TYR   136       4.577  17.548  -3.010  1.00 20.00           C
ATOM   1074  C   TYR   136       6.033  17.665  -2.604  1.00 20.00           C
ATOM   1075  O   TYR   136       6.344  17.802  -1.419  1.00 20.00           O
ATOM   1076  CB  TYR   136       3.839  18.851  -2.681  1.00 20.00           C
ATOM   1077  CG  TYR   136       2.372  18.756  -3.021  1.00 20.00           C
ATOM   1078  CD1 TYR   136       1.452  18.266  -2.090  1.00 20.00           C
ATOM   1079  CD2 TYR   136       1.910  19.079  -4.301  1.00 20.00           C
ATOM   1080  CE1 TYR   136       0.115  18.093  -2.424  1.00 20.00           C
ATOM   1081  CE2 TYR   136       0.571  18.908  -4.643  1.00 20.00           C
ATOM   1082  CZ  TYR   136      -0.318  18.411  -3.702  1.00 20.00           C
ATOM   1083  OH  TYR   136      -1.631  18.198  -4.048  1.00 20.00           O
ATOM   1084  N   PRO   137       6.952  17.573  -3.577  1.00 20.00           N
ATOM   1085  CA  PRO   137       8.369  17.684  -3.228  1.00 20.00           C
ATOM   1086  C   PRO   137       8.648  19.016  -2.576  1.00 20.00           C
ATOM   1087  O   PRO   137       8.150  20.046  -3.027  1.00 20.00           O
ATOM   1088  CB  PRO   137       9.054  17.581  -4.586  1.00 20.00           C
ATOM   1089  CG  PRO   137       8.192  16.581  -5.272  1.00 20.00           C
ATOM   1090  CD  PRO   137       6.804  17.129  -4.976  1.00 20.00           C
ATOM   1091  N   GLU   138       9.326  18.962  -1.436  1.00 20.00           N
ATOM   1092  CA  GLU   138       9.698  20.159  -0.687  1.00 20.00           C
ATOM   1093  C   GLU   138      11.171  20.364  -0.947  1.00 20.00           C
ATOM   1094  O   GLU   138      11.849  19.479  -1.472  1.00 20.00           O
ATOM   1095  CB  GLU   138       9.550  19.959   0.829  1.00 20.00           C
ATOM   1096  CG  GLU   138       8.132  19.901   1.370  1.00 20.00           C
ATOM   1097  CD  GLU   138       8.078  19.748   2.887  1.00 20.00           C
ATOM   1098  OE1 GLU   138       9.139  19.594   3.534  1.00 20.00           O
ATOM   1099  OE2 GLU   138       6.960  19.784   3.442  1.00 20.00           O
ATOM   1100  N   ILE   139      11.656  21.554  -0.626  1.00 20.00           N
ATOM   1101  CA  ILE   139      13.067  21.852  -0.769  1.00 20.00           C
ATOM   1102  C   ILE   139      13.555  22.112   0.643  1.00 20.00           C
ATOM   1103  O   ILE   139      12.879  22.782   1.429  1.00 20.00           O
ATOM   1104  CB  ILE   139      13.329  23.090  -1.675  1.00 20.00           C
ATOM   1105  CG1 ILE   139      14.832  23.258  -1.918  1.00 20.00           C
ATOM   1106  CG2 ILE   139      12.774  24.359  -1.040  1.00 20.00           C
ATOM   1107  CD1 ILE   139      15.468  22.083  -2.628  1.00 20.00           C
ATOM   1108  N   VAL   140      14.675  21.492   0.995  1.00 20.00           N
ATOM   1109  CA  VAL   140      15.249  21.692   2.316  1.00 20.00           C
ATOM   1110  C   VAL   140      15.609  23.166   2.369  1.00 20.00           C
ATOM   1111  O   VAL   140      16.244  23.680   1.448  1.00 20.00           O
ATOM   1112  CB  VAL   140      16.504  20.827   2.515  1.00 20.00           C
ATOM   1113  CG1 VAL   140      17.223  21.204   3.804  1.00 20.00           C
ATOM   1114  CG2 VAL   140      16.105  19.376   2.547  1.00 20.00           C
ATOM   1115  N   THR   141      15.098  23.866   3.378  1.00 20.00           N
ATOM   1116  CA  THR   141      15.364  25.290   3.528  1.00 20.00           C
ATOM   1117  C   THR   141      16.783  25.466   4.049  1.00 20.00           C
ATOM   1118  O   THR   141      17.402  24.501   4.490  1.00 20.00           O
ATOM   1119  CB  THR   141      14.359  25.955   4.511  1.00 20.00           C
ATOM   1120  OG1 THR   141      14.507  25.394   5.821  1.00 20.00           O
ATOM   1121  CG2 THR   141      12.922  25.743   4.042  1.00 20.00           C
ATOM   1122  N   GLY   142      17.326  26.676   3.921  1.00 20.00           N
ATOM   1123  CA  GLY   142      18.662  26.936   4.426  1.00 20.00           C
ATOM   1124  C   GLY   142      18.609  26.746   5.930  1.00 20.00           C
ATOM   1125  O   GLY   142      19.595  26.378   6.560  1.00 20.00           O
ATOM   1126  N   GLN   143      17.434  27.025   6.498  1.00 20.00           N
ATOM   1127  CA  GLN   143      17.187  26.887   7.926  1.00 20.00           C
ATOM   1128  C   GLN   143      17.399  25.443   8.377  1.00 20.00           C
ATOM   1129  O   GLN   143      18.013  25.217   9.419  1.00 20.00           O
ATOM   1130  CB  GLN   143      15.769  27.345   8.285  1.00 20.00           C
ATOM   1131  CG  GLN   143      15.441  27.166   9.770  1.00 20.00           C
ATOM   1132  CD  GLN   143      13.968  27.356  10.103  1.00 20.00           C
ATOM   1133  OE1 GLN   143      13.430  26.664  10.962  1.00 20.00           O
ATOM   1134  NE2 GLN   143      13.322  28.320   9.458  1.00 20.00           N
ATOM   1135  N   LEU   144      16.855  24.476   7.630  1.00 20.00           N
ATOM   1136  CA  LEU   144      17.028  23.066   7.981  1.00 20.00           C
ATOM   1137  C   LEU   144      18.519  22.778   7.941  1.00 20.00           C
ATOM   1138  O   LEU   144      19.053  22.134   8.844  1.00 20.00           O
ATOM   1139  CB  LEU   144      16.282  22.143   7.004  1.00 20.00           C
ATOM   1140  CG  LEU   144      16.096  20.660   7.392  1.00 20.00           C
ATOM   1141  CD1 LEU   144      15.265  19.943   6.334  1.00 20.00           C
ATOM   1142  CD2 LEU   144      17.429  19.932   7.586  1.00 20.00           C
ATOM   1143  N   LEU   145      19.182  23.250   6.887  1.00 20.00           N
ATOM   1144  CA  LEU   145      20.618  23.056   6.734  1.00 20.00           C
ATOM   1145  C   LEU   145      21.314  23.607   7.968  1.00 20.00           C
ATOM   1146  O   LEU   145      22.255  22.997   8.486  1.00 20.00           O
ATOM   1147  CB  LEU   145      21.103  23.771   5.476  1.00 20.00           C
ATOM   1148  CG  LEU   145      20.272  23.381   4.254  1.00 20.00           C
ATOM   1149  CD1 LEU   145      20.677  24.169   3.031  1.00 20.00           C
ATOM   1150  CD2 LEU   145      20.396  21.891   4.020  1.00 20.00           C
ATOM   1151  N   ALA   146      20.867  24.783   8.408  1.00 20.00           N
ATOM   1152  CA  ALA   146      21.414  25.423   9.596  1.00 20.00           C
ATOM   1153  C   ALA   146      21.097  24.519  10.781  1.00 20.00           C
ATOM   1154  O   ALA   146      21.922  24.363  11.680  1.00 20.00           O
ATOM   1155  CB  ALA   146      20.797  26.812   9.793  1.00 20.00           C
ATOM   1156  N   GLY   147      19.888  23.952  10.778  1.00 20.00           N
ATOM   1157  CA  GLY   147      19.462  23.050  11.830  1.00 20.00           C
ATOM   1158  C   GLY   147      20.412  21.873  11.906  1.00 20.00           C
ATOM   1159  O   GLY   147      20.781  21.461  13.006  1.00 20.00           O
ATOM   1160  N   LEU   148      20.769  21.304  10.751  1.00 20.00           N
ATOM   1161  CA  LEU   148      21.706  20.184  10.707  1.00 20.00           C
ATOM   1162  C   LEU   148      23.021  20.606  11.339  1.00 20.00           C
ATOM   1163  O   LEU   148      23.526  19.933  12.237  1.00 20.00           O
ATOM   1164  CB  LEU   148      21.974  19.727   9.259  1.00 20.00           C
ATOM   1165  CG  LEU   148      23.338  19.113   8.841  1.00 20.00           C
ATOM   1166  CD1 LEU   148      24.352  20.208   8.542  1.00 20.00           C
ATOM   1167  CD2 LEU   148      23.903  18.102   9.853  1.00 20.00           C
ATOM   1168  N   VAL   149      23.600  21.685  10.805  1.00 20.00           N
ATOM   1169  CA  VAL   149      24.886  22.202  11.266  1.00 20.00           C
ATOM   1170  C   VAL   149      24.874  22.332  12.780  1.00 20.00           C
ATOM   1171  O   VAL   149      25.797  21.870  13.450  1.00 20.00           O
ATOM   1172  CB  VAL   149      25.237  23.583  10.622  1.00 20.00           C
ATOM   1173  CG1 VAL   149      26.568  24.089  11.158  1.00 20.00           C
ATOM   1174  CG2 VAL   149      25.302  23.465   9.095  1.00 20.00           C
ATOM   1175  N   VAL   150      23.823  22.957  13.311  1.00 20.00           N
ATOM   1176  CA  VAL   150      23.680  23.145  14.751  1.00 20.00           C
ATOM   1177  C   VAL   150      23.626  21.792  15.469  1.00 20.00           C
ATOM   1178  O   VAL   150      24.285  21.618  16.496  1.00 20.00           O
ATOM   1179  CB  VAL   150      22.409  23.971  15.107  1.00 20.00           C
ATOM   1180  CG1 VAL   150      22.318  24.173  16.619  1.00 20.00           C
ATOM   1181  CG2 VAL   150      22.433  25.321  14.402  1.00 20.00           C
ATOM   1182  N   LEU   151      22.852  20.844  14.935  1.00 20.00           N
ATOM   1183  CA  LEU   151      22.728  19.521  15.545  1.00 20.00           C
ATOM   1184  C   LEU   151      24.064  18.796  15.635  1.00 20.00           C
ATOM   1185  O   LEU   151      24.380  18.193  16.662  1.00 20.00           O
ATOM   1186  CB  LEU   151      21.729  18.655  14.773  1.00 20.00           C
ATOM   1187  CG  LEU   151      21.572  17.265  15.395  1.00 20.00           C
ATOM   1188  CD1 LEU   151      20.928  17.394  16.771  1.00 20.00           C
ATOM   1189  CD2 LEU   151      20.752  16.356  14.497  1.00 20.00           C
ATOM   1190  N   ALA   152      24.810  18.802  14.532  1.00 20.00           N
ATOM   1191  CA  ALA   152      26.109  18.143  14.486  1.00 20.00           C
ATOM   1192  C   ALA   152      27.028  18.667  15.594  1.00 20.00           C
ATOM   1193  O   ALA   152      27.705  17.878  16.244  1.00 20.00           O
ATOM   1194  CB  ALA   152      26.748  18.322  13.109  1.00 20.00           C
ATOM   1195  N   VAL   153      27.047  19.990  15.801  1.00 20.00           N
ATOM   1196  CA  VAL   153      27.876  20.615  16.838  1.00 20.00           C
ATOM   1197  C   VAL   153      27.447  20.189  18.252  1.00 20.00           C
ATOM   1198  O   VAL   153      28.301  19.973  19.118  1.00 20.00           O
ATOM   1199  CB  VAL   153      27.830  22.173  16.753  1.00 20.00           C
ATOM   1200  CG1 VAL   153      28.662  22.797  17.877  1.00 20.00           C
ATOM   1201  CG2 VAL   153      28.334  22.649  15.396  1.00 20.00           C
ATOM   1202  N   THR   154      26.134  20.126  18.496  1.00 20.00           N
ATOM   1203  CA  THR   154      25.614  19.740  19.806  1.00 20.00           C
ATOM   1204  C   THR   154      25.984  18.299  20.154  1.00 20.00           C
ATOM   1205  O   THR   154      26.473  18.023  21.257  1.00 20.00           O
ATOM   1206  CB  THR   154      24.063  19.955  19.931  1.00 20.00           C
ATOM   1207  OG1 THR   154      23.347  19.053  19.078  1.00 20.00           O
ATOM   1208  CG2 THR   154      23.679  21.388  19.589  1.00 20.00           C
ATOM   1209  N   ARG   155      25.747  17.384  19.218  1.00 20.00           N
ATOM   1210  CA  ARG   155      26.071  15.977  19.421  1.00 20.00           C
ATOM   1211  C   ARG   155      27.582  15.809  19.543  1.00 20.00           C
ATOM   1212  O   ARG   155      28.061  15.072  20.413  1.00 20.00           O
ATOM   1213  CB  ARG   155      25.539  15.128  18.265  1.00 20.00           C
ATOM   1214  CG  ARG   155      24.026  15.144  18.106  1.00 20.00           C
ATOM   1215  CD  ARG   155      23.544  13.873  17.399  1.00 20.00           C
ATOM   1216  NE  ARG   155      23.590  12.738  18.307  1.00 20.00           N
ATOM   1217  CZ  ARG   155      23.645  11.470  17.903  1.00 20.00           C
ATOM   1218  NH1 ARG   155      23.670  11.163  16.608  1.00 20.00           N
ATOM   1219  NH2 ARG   155      23.568  10.492  18.790  1.00 20.00           N
ATOM   1220  N   SER   156      28.319  16.537  18.700  1.00 20.00           N
ATOM   1221  CA  SER   156      29.778  16.497  18.688  1.00 20.00           C
ATOM   1222  C   SER   156      30.364  16.974  20.015  1.00 20.00           C
ATOM   1223  O   SER   156      31.240  16.314  20.569  1.00 20.00           O
ATOM   1224  CB  SER   156      30.343  17.319  17.516  1.00 20.00           C
ATOM   1225  OG  SER   156      30.321  18.723  17.751  1.00 20.00           O
ATOM   1226  N   THR   157      29.845  18.081  20.552  1.00 20.00           N
ATOM   1227  CA  THR   157      30.329  18.622  21.820  1.00 20.00           C
ATOM   1228  C   THR   157      30.000  17.677  22.981  1.00 20.00           C
ATOM   1229  O   THR   157      30.821  17.490  23.881  1.00 20.00           O
ATOM   1230  CB  THR   157      29.746  20.054  22.095  1.00 20.00           C
ATOM   1231  OG1 THR   157      30.496  20.712  23.131  1.00 20.00           O
ATOM   1232  CG2 THR   157      28.281  19.985  22.502  1.00 20.00           C
ATOM   1233  N   SER   158      28.818  17.060  22.948  1.00 20.00           N
ATOM   1234  CA  SER   158      28.393  16.141  24.007  1.00 20.00           C
ATOM   1235  C   SER   158      29.399  15.006  24.157  1.00 20.00           C
ATOM   1236  O   SER   158      29.686  14.559  25.275  1.00 20.00           O
ATOM   1237  CB  SER   158      27.009  15.557  23.694  1.00 20.00           C
ATOM   1238  OG  SER   158      26.510  14.759  24.764  1.00 20.00           O
ATOM   1239  N   ILE   159      29.930  14.535  23.035  1.00 20.00           N
ATOM   1240  CA  ILE   159      30.887  13.450  23.067  1.00 20.00           C
ATOM   1241  C   ILE   159      32.306  13.927  23.411  1.00 20.00           C
ATOM   1242  O   ILE   159      32.951  13.368  24.306  1.00 20.00           O
ATOM   1243  CB  ILE   159      30.865  12.670  21.725  1.00 20.00           C
ATOM   1244  CG1 ILE   159      31.543  11.322  21.885  1.00 20.00           C
ATOM   1245  CG2 ILE   159      31.481  13.465  20.625  1.00 20.00           C
ATOM   1246  CD1 ILE   159      30.664  10.312  22.502  1.00 20.00           C
ATOM   1247  N   VAL   160      32.746  15.007  22.763  1.00 20.00           N
ATOM   1248  CA  VAL   160      34.078  15.576  22.937  1.00 20.00           C
ATOM   1249  C   VAL   160      34.332  16.304  24.255  1.00 20.00           C
ATOM   1250  O   VAL   160      35.343  16.046  24.923  1.00 20.00           O
ATOM   1251  CB  VAL   160      34.404  16.535  21.769  1.00 20.00           C
ATOM   1252  CG1 VAL   160      35.855  16.949  21.823  1.00 20.00           C
ATOM   1253  CG2 VAL   160      34.075  15.869  20.451  1.00 20.00           C
ATOM   1254  N   ALA   161      33.427  17.209  24.630  1.00 20.00           N
ATOM   1255  CA  ALA   161      33.575  17.998  25.856  1.00 20.00           C
ATOM   1256  C   ALA   161      33.775  17.248  27.186  1.00 20.00           C
ATOM   1257  O   ALA   161      34.675  17.604  27.951  1.00 20.00           O
ATOM   1258  CB  ALA   161      32.439  19.041  25.969  1.00 20.00           C
ATOM   1259  N   PRO   162      32.935  16.223  27.488  1.00 20.00           N
ATOM   1260  CA  PRO   162      33.048  15.456  28.740  1.00 20.00           C
ATOM   1261  C   PRO   162      34.392  14.828  29.014  1.00 20.00           C
ATOM   1262  O   PRO   162      34.737  14.618  30.177  1.00 20.00           O
ATOM   1263  CB  PRO   162      31.962  14.399  28.594  1.00 20.00           C
ATOM   1264  CG  PRO   162      30.904  15.169  27.903  1.00 20.00           C
ATOM   1265  CD  PRO   162      31.681  15.854  26.798  1.00 20.00           C
ATOM   1266  N   VAL   163      35.150  14.548  27.955  1.00 20.00           N
ATOM   1267  CA  VAL   163      36.477  13.955  28.105  1.00 20.00           C
ATOM   1268  C   VAL   163      37.425  14.909  28.841  1.00 20.00           C
ATOM   1269  O   VAL   163      38.417  14.465  29.408  1.00 20.00           O
ATOM   1270  CB  VAL   163      37.133  13.560  26.742  1.00 20.00           C
ATOM   1271  CG1 VAL   163      38.451  12.798  26.988  1.00 20.00           C
ATOM   1272  CG2 VAL   163      36.188  12.697  25.915  1.00 20.00           C
ATOM   1273  N   VAL   164      37.093  16.203  28.875  1.00 20.00           N
ATOM   1274  CA  VAL   164      37.909  17.215  29.552  1.00 20.00           C
ATOM   1275  C   VAL   164      38.367  16.756  30.937  1.00 20.00           C
ATOM   1276  O   VAL   164      39.422  17.177  31.414  1.00 20.00           O
ATOM   1277  CB  VAL   164      37.146  18.559  29.684  1.00 20.00           C
ATOM   1278  CG1 VAL   164      35.949  18.399  30.604  1.00 20.00           C
ATOM   1279  CG2 VAL   164      38.077  19.670  30.186  1.00 20.00           C
ATOM   1280  N   VAL   165      37.563  15.899  31.573  1.00 20.00           N
ATOM   1281  CA  VAL   165      37.875  15.361  32.891  1.00 20.00           C
ATOM   1282  C   VAL   165      39.262  14.709  32.842  1.00 20.00           C
ATOM   1283  O   VAL   165      40.179  15.128  33.562  1.00 20.00           O
ATOM   1284  CB  VAL   165      36.754  14.372  33.400  1.00 20.00           C
ATOM   1285  CG1 VAL   165      35.431  15.117  33.583  1.00 20.00           C
ATOM   1286  CG2 VAL   165      36.556  13.188  32.451  1.00 20.00           C
ATOM   1287  N   LEU   166      39.446  13.781  31.903  1.00 20.00           N
ATOM   1288  CA  LEU   166      40.726  13.096  31.730  1.00 20.00           C
ATOM   1289  C   LEU   166      40.923  12.520  30.330  1.00 20.00           C
ATOM   1290  O   LEU   166      39.965  12.281  29.587  1.00 20.00           O
ATOM   1291  CB  LEU   166      40.886  11.981  32.766  1.00 20.00           C
ATOM   1292  CG  LEU   166      42.272  11.326  32.819  1.00 20.00           C
ATOM   1293  CD1 LEU   166      43.328  12.369  33.155  1.00 20.00           C
ATOM   1294  CD2 LEU   166      42.290  10.187  33.830  1.00 20.00           C
ATOM   1295  N   ALA   167      42.187  12.290  29.985  1.00 20.00           N
ATOM   1296  CA  ALA   167      42.555  11.733  28.688  1.00 20.00           C
ATOM   1297  C   ALA   167      43.725  10.774  28.839  1.00 20.00           C
ATOM   1298  O   ALA   167      44.315  10.636  29.919  1.00 20.00           O
ATOM   1299  CB  ALA   167      42.919  12.840  27.713  1.00 20.00           C
ATOM   1300  N   SER   168      44.027  10.092  27.743  1.00 20.00           N
ATOM   1301  CA  SER   168      45.116   9.130  27.681  1.00 20.00           C
ATOM   1302  C   SER   168      45.936   9.378  26.428  1.00 20.00           C
ATOM   1303  O   SER   168      45.586  10.224  25.607  1.00 20.00           O
ATOM   1304  CB  SER   168      44.556   7.712  27.661  1.00 20.00           C
ATOM   1305  OG  SER   168      44.099   7.314  28.943  1.00 20.00           O
ATOM   1306  N   ARG   169      47.026   8.633  26.278  1.00 20.00           N
ATOM   1307  CA  ARG   169      47.894   8.789  25.120  1.00 20.00           C
ATOM   1308  C   ARG   169      48.255   7.438  24.529  1.00 20.00           C
ATOM   1309  O   ARG   169      47.824   6.394  25.016  1.00 20.00           O
ATOM   1310  CB  ARG   169      49.180   9.512  25.523  1.00 20.00           C
ATOM   1311  CG  ARG   169      50.008   8.767  26.555  1.00 20.00           C
ATOM   1312  CD  ARG   169      51.365   9.425  26.773  1.00 20.00           C
ATOM   1313  NE  ARG   169      52.280   9.135  25.682  1.00 20.00           N
ATOM   1314  CZ  ARG   169      53.270   9.950  25.322  1.00 20.00           C
ATOM   1315  NH1 ARG   169      53.473  11.099  25.960  1.00 20.00           N
ATOM   1316  NH2 ARG   169      54.088   9.614  24.338  1.00 20.00           N
ATOM   1317  N   VAL   170      49.053   7.469  23.469  1.00 20.00           N
ATOM   1318  CA  VAL   170      49.505   6.265  22.791  1.00 20.00           C
ATOM   1319  C   VAL   170      51.034   6.321  22.860  1.00 20.00           C
ATOM   1320  O   VAL   170      51.571   7.002  23.728  1.00 20.00           O
ATOM   1321  CB  VAL   170      48.927   6.220  21.342  1.00 20.00           C
ATOM   1322  CG1 VAL   170      49.527   7.302  20.483  1.00 20.00           C
ATOM   1323  CG2 VAL   170      49.075   4.844  20.729  1.00 20.00           C
ATOM   1324  N   ARG   171      51.747   5.599  21.997  1.00 20.00           N
ATOM   1325  CA  ARG   171      53.216   5.622  22.046  1.00 20.00           C
ATOM   1326  C   ARG   171      53.773   7.046  22.011  1.00 20.00           C
ATOM   1327  O   ARG   171      54.695   7.378  22.759  1.00 20.00           O
ATOM   1328  CB  ARG   171      53.828   4.806  20.904  1.00 20.00           C
ATOM   1329  CG  ARG   171      53.521   3.307  20.946  1.00 20.00           C
ATOM   1330  CD  ARG   171      54.331   2.594  22.016  1.00 20.00           C
ATOM   1331  NE  ARG   171      54.017   3.113  23.334  1.00 20.00           N
ATOM   1332  CZ  ARG   171      54.257   2.446  24.461  1.00 20.00           C
ATOM   1333  NH1 ARG   171      54.811   1.234  24.431  1.00 20.00           N
ATOM   1334  NH2 ARG   171      53.985   2.998  25.634  1.00 20.00           N
ATOM   1335  N   PHE   172      53.254   7.855  21.089  1.00 20.00           N
ATOM   1336  CA  PHE   172      53.658   9.252  20.941  1.00 20.00           C
ATOM   1337  C   PHE   172      52.395  10.057  21.185  1.00 20.00           C
ATOM   1338  O   PHE   172      51.300   9.497  21.163  1.00 20.00           O
ATOM   1339  CB  PHE   172      54.215   9.481  19.539  1.00 20.00           C
ATOM   1340  CG  PHE   172      55.415   8.620  19.235  1.00 20.00           C
ATOM   1341  CD1 PHE   172      55.258   7.352  18.682  1.00 20.00           C
ATOM   1342  CD2 PHE   172      56.693   9.041  19.590  1.00 20.00           C
ATOM   1343  CE1 PHE   172      56.353   6.511  18.501  1.00 20.00           C
ATOM   1344  CE2 PHE   172      57.794   8.203  19.412  1.00 20.00           C
ATOM   1345  CZ  PHE   172      57.622   6.935  18.870  1.00 20.00           C
ATOM   1346  N   CYS   173      52.512  11.352  21.453  1.00 20.00           N
ATOM   1347  CA  CYS   173      51.291  12.084  21.732  1.00 20.00           C
ATOM   1348  C   CYS   173      50.304  12.325  20.645  1.00 20.00           C
ATOM   1349  O   CYS   173      50.552  12.926  19.607  1.00 20.00           O
ATOM   1350  CB  CYS   173      51.482  13.356  22.553  1.00 20.00           C
ATOM   1351  SG  CYS   173      49.978  14.388  22.699  1.00 20.00           S
ATOM   1352  N   ARG   174      49.202  11.669  20.909  1.00 20.00           N
ATOM   1353  CA  ARG   174      47.983  11.684  20.168  1.00 20.00           C
ATOM   1354  C   ARG   174      47.162  11.221  21.336  1.00 20.00           C
ATOM   1355  O   ARG   174      47.523  10.253  22.024  1.00 20.00           O
ATOM   1356  CB  ARG   174      47.916  10.653  19.051  1.00 20.00           C
ATOM   1357  CG  ARG   174      46.526  10.702  18.462  1.00 20.00           C
ATOM   1358  CD  ARG   174      46.276   9.777  17.344  1.00 20.00           C
ATOM   1359  NE  ARG   174      44.893   9.905  16.907  1.00 20.00           N
ATOM   1360  CZ  ARG   174      43.865   9.335  17.540  1.00 20.00           C
ATOM   1361  NH1 ARG   174      44.055   8.596  18.633  1.00 20.00           N
ATOM   1362  NH2 ARG   174      42.637   9.481  17.072  1.00 20.00           N
ATOM   1363  N   SER   175      46.109  11.962  21.623  1.00 20.00           N
ATOM   1364  CA  SER   175      45.275  11.622  22.747  1.00 20.00           C
ATOM   1365  C   SER   175      43.876  11.241  22.331  1.00 20.00           C
ATOM   1366  O   SER   175      43.316  11.781  21.376  1.00 20.00           O
ATOM   1367  CB  SER   175      45.239  12.786  23.721  1.00 20.00           C
ATOM   1368  OG  SER   175      46.482  12.927  24.376  1.00 20.00           O
ATOM   1369  N   ASP   176      43.330  10.257  23.027  1.00 20.00           N
ATOM   1370  CA  ASP   176      41.984   9.815  22.752  1.00 20.00           C
ATOM   1371  C   ASP   176      41.324   9.566  24.096  1.00 20.00           C
ATOM   1372  O   ASP   176      41.803  10.039  25.133  1.00 20.00           O
ATOM   1373  CB  ASP   176      41.991   8.551  21.881  1.00 20.00           C
ATOM   1374  CG  ASP   176      40.635   8.283  21.223  1.00 20.00           C
ATOM   1375  OD1 ASP   176      39.712   9.125  21.321  1.00 20.00           O
ATOM   1376  OD2 ASP   176      40.482   7.234  20.574  1.00 20.00           O
ATOM   1377  N   VAL   177      40.163   8.926  24.059  1.00 20.00           N
ATOM   1378  CA  VAL   177      39.406   8.599  25.254  1.00 20.00           C
ATOM   1379  C   VAL   177      40.184   7.547  26.028  1.00 20.00           C
ATOM   1380  O   VAL   177      41.134   6.960  25.514  1.00 20.00           O
ATOM   1381  CB  VAL   177      38.015   8.061  24.881  1.00 20.00           C
ATOM   1382  CG1 VAL   177      38.147   6.731  24.155  1.00 20.00           C
ATOM   1383  CG2 VAL   177      37.137   7.942  26.119  1.00 20.00           C
ATOM   1384  N   ILE   178      39.819   7.354  27.289  1.00 20.00           N
ATOM   1385  CA  ILE   178      40.512   6.384  28.119  1.00 20.00           C
ATOM   1386  C   ILE   178      39.752   5.089  28.222  1.00 20.00           C
ATOM   1387  O   ILE   178      38.687   5.013  28.845  1.00 20.00           O
ATOM   1388  CB  ILE   178      40.740   6.902  29.531  1.00 20.00           C
ATOM   1389  CG1 ILE   178      41.395   8.269  29.463  1.00 20.00           C
ATOM   1390  CG2 ILE   178      41.601   5.919  30.322  1.00 20.00           C
ATOM   1391  CD1 ILE   178      41.495   8.923  30.777  1.00 20.00           C
ATOM   1392  N   ARG   179      40.316   4.076  27.583  1.00 20.00           N
ATOM   1393  CA  ARG   179      39.761   2.739  27.579  1.00 20.00           C
ATOM   1394  C   ARG   179      40.817   1.859  28.239  1.00 20.00           C
ATOM   1395  O   ARG   179      40.643   0.651  28.392  1.00 20.00           O
ATOM   1396  CB  ARG   179      39.477   2.300  26.143  1.00 20.00           C
ATOM   1397  CG  ARG   179      38.508   3.224  25.398  1.00 20.00           C
ATOM   1398  CD  ARG   179      38.126   2.682  24.017  1.00 20.00           C
ATOM   1399  NE  ARG   179      37.308   3.637  23.279  1.00 20.00           N
ATOM   1400  CZ  ARG   179      36.412   3.288  22.354  1.00 20.00           C
ATOM   1401  NH1 ARG   179      36.204   2.010  22.041  1.00 20.00           N
ATOM   1402  NH2 ARG   179      35.734   4.220  21.697  1.00 20.00           N
ATOM   1403  N   HIS   180      41.874   2.517  28.718  1.00 20.00           N
ATOM   1404  CA  HIS   180      42.992   1.873  29.390  1.00 20.00           C
ATOM   1405  C   HIS   180      42.564   1.257  30.716  1.00 20.00           C
ATOM   1406  O   HIS   180      42.760   0.068  30.961  1.00 20.00           O
ATOM   1407  CB  HIS   180      44.095   2.900  29.668  1.00 20.00           C
ATOM   1408  CG  HIS   180      44.801   3.386  28.438  1.00 20.00           C
ATOM   1409  ND1 HIS   180      44.269   4.359  27.621  1.00 20.00           N
ATOM   1410  CD2 HIS   180      45.997   3.057  27.914  1.00 20.00           C
ATOM   1411  CE1 HIS   180      45.119   4.607  26.637  1.00 20.00           C
ATOM   1412  NE2 HIS   180      46.175   3.837  26.787  1.00 20.00           N
ATOM   1413  N   PHE   181      42.033   2.098  31.601  1.00 20.00           N
ATOM   1414  CA  PHE   181      41.597   1.663  32.925  1.00 20.00           C
ATOM   1415  C   PHE   181      40.219   2.198  33.272  1.00 20.00           C
ATOM   1416  O   PHE   181      39.732   3.149  32.654  1.00 20.00           O
ATOM   1417  CB  PHE   181      42.598   2.140  33.991  1.00 20.00           C
ATOM   1418  CG  PHE   181      43.980   1.569  33.824  1.00 20.00           C
ATOM   1419  CD1 PHE   181      44.300   0.320  34.349  1.00 20.00           C
ATOM   1420  CD2 PHE   181      44.952   2.267  33.115  1.00 20.00           C
ATOM   1421  CE1 PHE   181      45.566  -0.230  34.156  1.00 20.00           C
ATOM   1422  CE2 PHE   181      46.216   1.724  32.919  1.00 20.00           C
ATOM   1423  CZ  PHE   181      46.524   0.475  33.439  1.00 20.00           C
ATOM   1424  N   ALA   182      39.576   1.531  34.231  1.00 20.00           N
ATOM   1425  CA  ALA   182      38.258   1.932  34.703  1.00 20.00           C
ATOM   1426  C   ALA   182      38.478   3.329  35.226  1.00 20.00           C
ATOM   1427  O   ALA   182      37.788   4.257  34.828  1.00 20.00           O
ATOM   1428  CB  ALA   182      37.791   1.003  35.829  1.00 20.00           C
ATOM   1429  N   CYS   183      39.483   3.471  36.091  1.00 20.00           N
ATOM   1430  CA  CYS   183      39.828   4.767  36.651  1.00 20.00           C
ATOM   1431  C   CYS   183      38.591   5.548  37.086  1.00 20.00           C
ATOM   1432  O   CYS   183      38.405   6.690  36.687  1.00 20.00           O
ATOM   1433  CB  CYS   183      40.627   5.572  35.617  1.00 20.00           C
ATOM   1434  SG  CYS   183      42.364   5.066  35.404  1.00 20.00           S
ATOM   1435  N   GLU   184      37.730   4.910  37.879  1.00 20.00           N
ATOM   1436  CA  GLU   184      36.520   5.572  38.371  1.00 20.00           C
ATOM   1437  C   GLU   184      37.002   6.787  39.145  1.00 20.00           C
ATOM   1438  O   GLU   184      36.610   7.922  38.876  1.00 20.00           O
ATOM   1439  CB  GLU   184      35.742   4.666  39.327  1.00 20.00           C
ATOM   1440  CG  GLU   184      35.117   3.430  38.703  1.00 20.00           C
ATOM   1441  CD  GLU   184      34.272   2.670  39.703  1.00 20.00           C
ATOM   1442  OE1 GLU   184      34.846   1.931  40.531  1.00 20.00           O
ATOM   1443  OE2 GLU   184      33.033   2.817  39.682  1.00 20.00           O
ATOM   1444  N   HIS   185      37.837   6.517  40.145  1.00 20.00           N
ATOM   1445  CA  HIS   185      38.406   7.554  40.989  1.00 20.00           C
ATOM   1446  C   HIS   185      39.515   8.306  40.268  1.00 20.00           C
ATOM   1447  O   HIS   185      39.621   9.523  40.390  1.00 20.00           O
ATOM   1448  CB  HIS   185      38.952   6.947  42.287  1.00 20.00           C
ATOM   1449  CG  HIS   185      37.886   6.490  43.240  1.00 20.00           C
ATOM   1450  ND1 HIS   185      37.308   7.340  44.157  1.00 20.00           N
ATOM   1451  CD2 HIS   185      37.327   5.280  43.434  1.00 20.00           C
ATOM   1452  CE1 HIS   185      36.429   6.662  44.878  1.00 20.00           C
ATOM   1453  NE2 HIS   185      36.417   5.413  44.466  1.00 20.00           N
ATOM   1454  N   MET   186      40.365   7.568  39.553  1.00 20.00           N
ATOM   1455  CA  MET   186      41.473   8.168  38.810  1.00 20.00           C
ATOM   1456  C   MET   186      40.926   9.241  37.894  1.00 20.00           C
ATOM   1457  O   MET   186      41.393  10.385  37.911  1.00 20.00           O
ATOM   1458  CB  MET   186      42.223   7.097  38.026  1.00 20.00           C
ATOM   1459  CG  MET   186      42.973   6.111  38.919  1.00 20.00           C
ATOM   1460  SD  MET   186      44.386   6.854  39.771  1.00 20.00           S
ATOM   1461  CE  MET   186      43.572   7.662  41.213  1.00 20.00           C
ATOM   1462  N   ALA   187      39.931   8.869  37.098  1.00 20.00           N
ATOM   1463  CA  ALA   187      39.285   9.828  36.217  1.00 20.00           C
ATOM   1464  C   ALA   187      38.326  10.596  37.110  1.00 20.00           C
ATOM   1465  O   ALA   187      37.897  10.094  38.150  1.00 20.00           O
ATOM   1466  CB  ALA   187      38.524   9.121  35.132  1.00 20.00           C
ATOM   1467  N   LEU   188      38.005  11.826  36.727  1.00 20.00           N
ATOM   1468  CA  LEU   188      37.077  12.623  37.520  1.00 20.00           C
ATOM   1469  C   LEU   188      35.731  11.911  37.537  1.00 20.00           C
ATOM   1470  O   LEU   188      35.047  11.861  38.563  1.00 20.00           O
ATOM   1471  CB  LEU   188      36.946  14.042  36.947  1.00 20.00           C
ATOM   1472  CG  LEU   188      38.202  14.925  37.046  1.00 20.00           C
ATOM   1473  CD1 LEU   188      39.374  14.366  36.236  1.00 20.00           C
ATOM   1474  CD2 LEU   188      37.877  16.334  36.600  1.00 20.00           C
ATOM   1475  N   MET   189      35.385  11.333  36.389  1.00 20.00           N
ATOM   1476  CA  MET   189      34.143  10.591  36.205  1.00 20.00           C
ATOM   1477  C   MET   189      34.514   9.169  35.824  1.00 20.00           C
ATOM   1478  O   MET   189      35.596   8.932  35.294  1.00 20.00           O
ATOM   1479  CB  MET   189      33.324  11.210  35.071  1.00 20.00           C
ATOM   1480  CG  MET   189      31.982  10.528  34.833  1.00 20.00           C
ATOM   1481  SD  MET   189      30.877  10.751  36.231  1.00 20.00           S
ATOM   1482  CE  MET   189      30.404  12.468  35.949  1.00 20.00           C
ATOM   1483  N   LYS   190      33.621   8.223  36.094  1.00 20.00           N
ATOM   1484  CA  LYS   190      33.877   6.831  35.751  1.00 20.00           C
ATOM   1485  C   LYS   190      34.046   6.767  34.240  1.00 20.00           C
ATOM   1486  O   LYS   190      33.132   7.120  33.488  1.00 20.00           O
ATOM   1487  CB  LYS   190      32.701   5.958  36.195  1.00 20.00           C
ATOM   1488  CG  LYS   190      32.929   4.468  36.036  1.00 20.00           C
ATOM   1489  CD  LYS   190      31.819   3.669  36.684  1.00 20.00           C
ATOM   1490  CE  LYS   190      32.159   2.197  36.659  1.00 20.00           C
ATOM   1491  NZ  LYS   190      31.127   1.366  37.340  1.00 20.00           N
ATOM   1492  N   LEU   191      35.238   6.377  33.804  1.00 20.00           N
ATOM   1493  CA  LEU   191      35.546   6.281  32.383  1.00 20.00           C
ATOM   1494  C   LEU   191      34.806   5.151  31.701  1.00 20.00           C
ATOM   1495  O   LEU   191      34.371   5.289  30.559  1.00 20.00           O
ATOM   1496  CB  LEU   191      37.046   6.112  32.180  1.00 20.00           C
ATOM   1497  CG  LEU   191      37.826   7.320  32.680  1.00 20.00           C
ATOM   1498  CD1 LEU   191      39.297   7.041  32.568  1.00 20.00           C
ATOM   1499  CD2 LEU   191      37.418   8.606  31.941  1.00 20.00           C
ATOM   1500  N   SER   192      34.654   4.044  32.425  1.00 20.00           N
ATOM   1501  CA  SER   192      33.960   2.860  31.931  1.00 20.00           C
ATOM   1502  C   SER   192      32.591   3.219  31.346  1.00 20.00           C
ATOM   1503  O   SER   192      32.264   2.815  30.226  1.00 20.00           O
ATOM   1504  CB  SER   192      33.789   1.842  33.069  1.00 20.00           C
ATOM   1505  OG  SER   192      35.033   1.328  33.526  1.00 20.00           O
ATOM   1506  N   CYS   193      31.784   3.943  32.127  1.00 20.00           N
ATOM   1507  CA  CYS   193      30.447   4.363  31.704  1.00 20.00           C
ATOM   1508  C   CYS   193      30.519   5.230  30.455  1.00 20.00           C
ATOM   1509  O   CYS   193      29.722   5.057  29.526  1.00 20.00           O
ATOM   1510  CB  CYS   193      29.764   5.145  32.826  1.00 20.00           C
ATOM   1511  SG  CYS   193      29.381   4.163  34.300  1.00 20.00           S
ATOM   1512  N   GLY   194      31.444   6.191  30.477  1.00 20.00           N
ATOM   1513  CA  GLY   194      31.645   7.082  29.352  1.00 20.00           C
ATOM   1514  C   GLY   194      31.884   6.303  28.072  1.00 20.00           C
ATOM   1515  O   GLY   194      31.246   6.586  27.071  1.00 20.00           O
ATOM   1516  N   ASP   195      32.797   5.331  28.100  1.00 20.00           N
ATOM   1517  CA  ASP   195      33.097   4.532  26.914  1.00 20.00           C
ATOM   1518  C   ASP   195      31.826   3.914  26.325  1.00 20.00           C
ATOM   1519  O   ASP   195      31.618   3.941  25.107  1.00 20.00           O
ATOM   1520  CB  ASP   195      34.092   3.420  27.235  1.00 20.00           C
ATOM   1521  CG  ASP   195      34.436   2.594  26.010  1.00 20.00           C
ATOM   1522  OD1 ASP   195      33.774   1.558  25.770  1.00 20.00           O
ATOM   1523  OD2 ASP   195      35.359   2.992  25.281  1.00 20.00           O
ATOM   1524  N   ILE   196      30.990   3.331  27.188  1.00 20.00           N
ATOM   1525  CA  ILE   196      29.740   2.707  26.761  1.00 20.00           C
ATOM   1526  C   ILE   196      28.853   3.754  26.102  1.00 20.00           C
ATOM   1527  O   ILE   196      28.270   3.504  25.042  1.00 20.00           O
ATOM   1528  CB  ILE   196      28.965   2.109  27.960  1.00 20.00           C
ATOM   1529  CG1 ILE   196      29.809   1.059  28.679  1.00 20.00           C
ATOM   1530  CG2 ILE   196      27.662   1.481  27.488  1.00 20.00           C
ATOM   1531  CD1 ILE   196      29.199   0.606  29.990  1.00 20.00           C
ATOM   1532  N   SER   197      28.719   4.905  26.765  1.00 20.00           N
ATOM   1533  CA  SER   197      27.900   5.998  26.262  1.00 20.00           C
ATOM   1534  C   SER   197      28.387   6.442  24.893  1.00 20.00           C
ATOM   1535  O   SER   197      27.590   6.534  23.962  1.00 20.00           O
ATOM   1536  CB  SER   197      27.848   7.170  27.265  1.00 20.00           C
ATOM   1537  OG  SER   197      29.014   7.979  27.276  1.00 20.00           O
ATOM   1538  N   LEU   198      29.701   6.621  24.755  1.00 20.00           N
ATOM   1539  CA  LEU   198      30.302   7.040  23.491  1.00 20.00           C
ATOM   1540  C   LEU   198      30.017   6.059  22.345  1.00 20.00           C
ATOM   1541  O   LEU   198      29.568   6.477  21.282  1.00 20.00           O
ATOM   1542  CB  LEU   198      31.819   7.231  23.645  1.00 20.00           C
ATOM   1543  CG  LEU   198      32.400   7.926  24.885  1.00 20.00           C
ATOM   1544  CD1 LEU   198      33.812   8.382  24.577  1.00 20.00           C
ATOM   1545  CD2 LEU   198      31.556   9.110  25.363  1.00 20.00           C
ATOM   1546  N   ASN   199      30.272   4.767  22.564  1.00 20.00           N
ATOM   1547  CA  ASN   199      30.041   3.765  21.530  1.00 20.00           C
ATOM   1548  C   ASN   199      28.578   3.727  21.089  1.00 20.00           C
ATOM   1549  O   ASN   199      28.289   3.740  19.884  1.00 20.00           O
ATOM   1550  CB  ASN   199      30.502   2.376  21.992  1.00 20.00           C
ATOM   1551  CG  ASN   199      30.387   1.324  20.886  1.00 20.00           C
ATOM   1552  OD1 ASN   199      29.295   0.846  20.572  1.00 20.00           O
ATOM   1553  ND2 ASN   199      31.518   0.936  20.315  1.00 20.00           N
ATOM   1554  N   LYS   200      27.659   3.637  22.051  1.00 20.00           N
ATOM   1555  CA  LYS   200      26.237   3.597  21.736  1.00 20.00           C
ATOM   1556  C   LYS   200      25.679   4.911  21.179  1.00 20.00           C
ATOM   1557  O   LYS   200      25.230   4.934  20.034  1.00 20.00           O
ATOM   1558  CB  LYS   200      25.427   3.128  22.948  1.00 20.00           C
ATOM   1559  CG  LYS   200      25.630   1.659  23.276  1.00 20.00           C
ATOM   1560  CD  LYS   200      25.275   0.766  22.096  1.00 20.00           C
ATOM   1561  CE  LYS   200      25.528  -0.689  22.438  1.00 20.00           C
ATOM   1562  NZ  LYS   200      25.167  -1.638  21.344  1.00 20.00           N
ATOM   1563  N   THR   201      25.733   5.996  21.960  1.00 20.00           N
ATOM   1564  CA  THR   201      25.207   7.300  21.525  1.00 20.00           C
ATOM   1565  C   THR   201      25.887   7.842  20.256  1.00 20.00           C
ATOM   1566  O   THR   201      25.199   8.165  19.290  1.00 20.00           O
ATOM   1567  CB  THR   201      25.237   8.361  22.690  1.00 20.00           C
ATOM   1568  OG1 THR   201      24.288   9.407  22.437  1.00 20.00           O
ATOM   1569  CG2 THR   201      26.623   8.968  22.874  1.00 20.00           C
ATOM   1570  N   VAL   202      27.221   7.914  20.245  1.00 20.00           N
ATOM   1571  CA  VAL   202      27.961   8.411  19.085  1.00 20.00           C
ATOM   1572  C   VAL   202      28.744   7.260  18.435  1.00 20.00           C
ATOM   1573  O   VAL   202      29.977   7.178  18.539  1.00 20.00           O
ATOM   1574  CB  VAL   202      28.923   9.576  19.480  1.00 20.00           C
ATOM   1575  CG1 VAL   202      29.668  10.104  18.249  1.00 20.00           C
ATOM   1576  CG2 VAL   202      28.142  10.710  20.124  1.00 20.00           C
ATOM   1577  N   GLY   203      28.018   6.413  17.707  1.00 20.00           N
ATOM   1578  CA  GLY   203      28.629   5.281  17.039  1.00 20.00           C
ATOM   1579  C   GLY   203      27.604   4.336  16.442  1.00 20.00           C
ATOM   1580  O   GLY   203      27.159   4.523  15.307  1.00 20.00           O
ATOM   1581  N   LEU   204      27.247   3.294  17.188  1.00 20.00           N
ATOM   1582  CA  LEU   204      26.277   2.322  16.711  1.00 20.00           C
ATOM   1583  C   LEU   204      24.935   2.951  16.338  1.00 20.00           C
ATOM   1584  O   LEU   204      24.389   2.625  15.286  1.00 20.00           O
ATOM   1585  CB  LEU   204      26.060   1.220  17.748  1.00 20.00           C
ATOM   1586  CG  LEU   204      25.075   0.169  17.232  1.00 20.00           C
ATOM   1587  CD1 LEU   204      25.687  -0.562  16.044  1.00 20.00           C
ATOM   1588  CD2 LEU   204      24.692  -0.801  18.329  1.00 20.00           C
ATOM   1589  N   THR   205      24.401   3.823  17.199  1.00 20.00           N
ATOM   1590  CA  THR   205      23.117   4.482  16.941  1.00 20.00           C
ATOM   1591  C   THR   205      23.112   5.254  15.610  1.00 20.00           C
ATOM   1592  O   THR   205      22.249   5.007  14.757  1.00 20.00           O
ATOM   1593  CB  THR   205      22.699   5.425  18.111  1.00 20.00           C
ATOM   1594  OG1 THR   205      22.534   4.662  19.320  1.00 20.00           O
ATOM   1595  CG2 THR   205      21.366   6.114  17.787  1.00 20.00           C
ATOM   1596  N   VAL   206      24.058   6.183  15.439  1.00 20.00           N
ATOM   1597  CA  VAL   206      24.160   6.986  14.218  1.00 20.00           C
ATOM   1598  C   VAL   206      24.371   6.080  13.010  1.00 20.00           C
ATOM   1599  O   VAL   206      23.773   6.291  11.955  1.00 20.00           O
ATOM   1600  CB  VAL   206      25.319   8.037  14.303  1.00 20.00           C
ATOM   1601  CG1 VAL   206      26.667   7.340  14.386  1.00 20.00           C
ATOM   1602  CG2 VAL   206      25.278   8.994  13.098  1.00 20.00           C
ATOM   1603  N   ARG   207      25.188   5.045  13.187  1.00 20.00           N
ATOM   1604  CA  ARG   207      25.477   4.103  12.117  1.00 20.00           C
ATOM   1605  C   ARG   207      24.214   3.366  11.662  1.00 20.00           C
ATOM   1606  O   ARG   207      23.998   3.193  10.462  1.00 20.00           O
ATOM   1607  CB  ARG   207      26.542   3.100  12.565  1.00 20.00           C
ATOM   1608  CG  ARG   207      27.134   2.264  11.440  1.00 20.00           C
ATOM   1609  CD  ARG   207      28.244   1.359  11.971  1.00 20.00           C
ATOM   1610  NE  ARG   207      28.930   0.702  10.874  1.00 20.00           N
ATOM   1611  CZ  ARG   207      30.162   0.208  10.970  1.00 20.00           C
ATOM   1612  NH1 ARG   207      30.841   0.293  12.111  1.00 20.00           N
ATOM   1613  NH2 ARG   207      30.720  -0.404   9.934  1.00 20.00           N
ATOM   1614  N   ILE   208      23.392   2.923  12.618  1.00 20.00           N
ATOM   1615  CA  ILE   208      22.154   2.209  12.307  1.00 20.00           C
ATOM   1616  C   ILE   208      21.259   3.078  11.434  1.00 20.00           C
ATOM   1617  O   ILE   208      20.786   2.622  10.398  1.00 20.00           O
ATOM   1618  CB  ILE   208      21.367   1.820  13.586  1.00 20.00           C
ATOM   1619  CG1 ILE   208      22.203   0.895  14.463  1.00 20.00           C
ATOM   1620  CG2 ILE   208      20.080   1.102  13.221  1.00 20.00           C
ATOM   1621  CD1 ILE   208      21.581   0.653  15.818  1.00 20.00           C
ATOM   1622  N   PHE   209      21.005   4.313  11.868  1.00 20.00           N
ATOM   1623  CA  PHE   209      20.164   5.220  11.100  1.00 20.00           C
ATOM   1624  C   PHE   209      20.665   5.406   9.677  1.00 20.00           C
ATOM   1625  O   PHE   209      19.907   5.205   8.741  1.00 20.00           O
ATOM   1626  CB  PHE   209      20.024   6.572  11.802  1.00 20.00           C
ATOM   1627  CG  PHE   209      19.028   6.568  12.919  1.00 20.00           C
ATOM   1628  CD1 PHE   209      19.409   6.216  14.207  1.00 20.00           C
ATOM   1629  CD2 PHE   209      17.695   6.886  12.674  1.00 20.00           C
ATOM   1630  CE1 PHE   209      18.475   6.167  15.235  1.00 20.00           C
ATOM   1631  CE2 PHE   209      16.756   6.840  13.697  1.00 20.00           C
ATOM   1632  CZ  PHE   209      17.147   6.478  14.979  1.00 20.00           C
ATOM   1633  N   ASN   210      21.933   5.773   9.510  1.00 20.00           N
ATOM   1634  CA  ASN   210      22.472   5.962   8.164  1.00 20.00           C
ATOM   1635  C   ASN   210      22.313   4.664   7.367  1.00 20.00           C
ATOM   1636  O   ASN   210      21.861   4.688   6.222  1.00 20.00           O
ATOM   1637  CB  ASN   210      23.942   6.410   8.205  1.00 20.00           C
ATOM   1638  CG  ASN   210      24.460   6.836   6.838  1.00 20.00           C
ATOM   1639  OD1 ASN   210      23.746   6.788   5.841  1.00 20.00           O
ATOM   1640  ND2 ASN   210      25.713   7.260   6.791  1.00 20.00           N
ATOM   1641  N   ARG   211      22.629   3.526   7.986  1.00 20.00           N
ATOM   1642  CA  ARG   211      22.481   2.244   7.305  1.00 20.00           C
ATOM   1643  C   ARG   211      21.015   1.950   6.955  1.00 20.00           C
ATOM   1644  O   ARG   211      20.727   1.492   5.847  1.00 20.00           O
ATOM   1645  CB  ARG   211      23.068   1.107   8.147  1.00 20.00           C
ATOM   1646  CG  ARG   211      23.002  -0.259   7.459  1.00 20.00           C
ATOM   1647  CD  ARG   211      23.722  -1.326   8.259  1.00 20.00           C
ATOM   1648  NE  ARG   211      25.113  -0.981   8.515  1.00 20.00           N
ATOM   1649  CZ  ARG   211      26.099  -1.204   7.646  1.00 20.00           C
ATOM   1650  NH1 ARG   211      25.863  -1.770   6.462  1.00 20.00           N
ATOM   1651  NH2 ARG   211      27.343  -0.893   7.967  1.00 20.00           N
ATOM   1652  N   VAL   212      20.102   2.179   7.907  1.00 20.00           N
ATOM   1653  CA  VAL   212      18.671   1.939   7.699  1.00 20.00           C
ATOM   1654  C   VAL   212      18.171   2.784   6.538  1.00 20.00           C
ATOM   1655  O   VAL   212      17.475   2.281   5.649  1.00 20.00           O
ATOM   1656  CB  VAL   212      17.822   2.275   8.962  1.00 20.00           C
ATOM   1657  CG1 VAL   212      16.336   2.120   8.653  1.00 20.00           C
ATOM   1658  CG2 VAL   212      18.206   1.368  10.125  1.00 20.00           C
ATOM   1659  N   LEU   213      18.477   4.078   6.581  1.00 20.00           N
ATOM   1660  CA  LEU   213      18.071   4.979   5.517  1.00 20.00           C
ATOM   1661  C   LEU   213      18.643   4.528   4.176  1.00 20.00           C
ATOM   1662  O   LEU   213      17.955   4.622   3.165  1.00 20.00           O
ATOM   1663  CB  LEU   213      18.491   6.415   5.829  1.00 20.00           C
ATOM   1664  CG  LEU   213      17.527   7.177   6.741  1.00 20.00           C
ATOM   1665  CD1 LEU   213      17.532   6.676   8.185  1.00 20.00           C
ATOM   1666  CD2 LEU   213      17.887   8.619   6.699  1.00 20.00           C
ATOM   1667  N   ASP   214      19.883   4.029   4.169  1.00 20.00           N
ATOM   1668  CA  ASP   214      20.515   3.561   2.936  1.00 20.00           C
ATOM   1669  C   ASP   214      19.682   2.428   2.332  1.00 20.00           C
ATOM   1670  O   ASP   214      19.468   2.389   1.119  1.00 20.00           O
ATOM   1671  CB  ASP   214      21.971   3.118   3.193  1.00 20.00           C
ATOM   1672  CG  ASP   214      22.729   2.776   1.903  1.00 20.00           C
ATOM   1673  OD1 ASP   214      22.242   3.068   0.787  1.00 20.00           O
ATOM   1674  OD2 ASP   214      23.842   2.214   2.001  1.00 20.00           O
ATOM   1675  N   MET   215      19.152   1.543   3.178  1.00 20.00           N
ATOM   1676  CA  MET   215      18.332   0.432   2.698  1.00 20.00           C
ATOM   1677  C   MET   215      17.175   0.954   1.841  1.00 20.00           C
ATOM   1678  O   MET   215      16.900   0.430   0.750  1.00 20.00           O
ATOM   1679  CB  MET   215      17.782  -0.375   3.874  1.00 20.00           C
ATOM   1680  CG  MET   215      18.825  -1.134   4.666  1.00 20.00           C
ATOM   1681  SD  MET   215      18.061  -2.162   5.931  1.00 20.00           S
ATOM   1682  CE  MET   215      19.503  -2.670   6.844  1.00 20.00           C
ATOM   1683  N   LEU   216      16.504   1.989   2.344  1.00 20.00           N
ATOM   1684  CA  LEU   216      15.382   2.610   1.657  1.00 20.00           C
ATOM   1685  C   LEU   216      15.765   3.190   0.299  1.00 20.00           C
ATOM   1686  O   LEU   216      15.088   2.922  -0.702  1.00 20.00           O
ATOM   1687  CB  LEU   216      14.744   3.669   2.562  1.00 20.00           C
ATOM   1688  CG  LEU   216      14.079   3.053   3.803  1.00 20.00           C
ATOM   1689  CD1 LEU   216      13.231   4.070   4.534  1.00 20.00           C
ATOM   1690  CD2 LEU   216      13.211   1.864   3.392  1.00 20.00           C
ATOM   1691  N   LEU   217      16.846   3.968   0.261  1.00 20.00           N
ATOM   1692  CA  LEU   217      17.316   4.568  -0.983  1.00 20.00           C
ATOM   1693  C   LEU   217      17.912   3.515  -1.894  1.00 20.00           C
ATOM   1694  O   LEU   217      18.941   2.923  -1.586  1.00 20.00           O
ATOM   1695  CB  LEU   217      18.359   5.645  -0.699  1.00 20.00           C
ATOM   1696  CG  LEU   217      17.811   6.930  -0.088  1.00 20.00           C
ATOM   1697  CD1 LEU   217      17.369   6.764   1.358  1.00 20.00           C
ATOM   1698  CD2 LEU   217      18.851   8.004  -0.207  1.00 20.00           C
ATOM   1699  N   LEU   218      17.253   3.281  -3.023  1.00 20.00           N
ATOM   1700  CA  LEU   218      17.722   2.300  -3.987  1.00 20.00           C
ATOM   1701  C   LEU   218      18.860   2.903  -4.779  1.00 20.00           C
ATOM   1702  O   LEU   218      18.916   4.117  -4.968  1.00 20.00           O
ATOM   1703  CB  LEU   218      16.592   1.910  -4.950  1.00 20.00           C
ATOM   1704  CG  LEU   218      15.340   1.186  -4.434  1.00 20.00           C
ATOM   1705  CD1 LEU   218      15.741  -0.121  -3.767  1.00 20.00           C
ATOM   1706  CD2 LEU   218      14.529   2.054  -3.474  1.00 20.00           C
ATOM   1707  N   GLY   219      19.809   2.068  -5.179  1.00 20.00           N
ATOM   1708  CA  GLY   219      20.885   2.573  -5.998  1.00 20.00           C
ATOM   1709  C   GLY   219      20.262   2.632  -7.375  1.00 20.00           C
ATOM   1710  O   GLY   219      19.057   2.388  -7.528  1.00 20.00           O
ATOM   1711  N   ALA   220      21.056   2.947  -8.390  1.00 20.00           N
ATOM   1712  CA  ALA   220      20.516   2.991  -9.742  1.00 20.00           C
ATOM   1713  C   ALA   220      20.022   1.583 -10.057  1.00 20.00           C
ATOM   1714  O   ALA   220      20.736   0.602  -9.808  1.00 20.00           O
ATOM   1715  CB  ALA   220      21.598   3.413 -10.739  1.00 20.00           C
ATOM   1716  N   SER   221      18.771   1.473 -10.503  1.00 20.00           N
ATOM   1717  CA  SER   221      18.222   0.167 -10.848  1.00 20.00           C
ATOM   1718  C   SER   221      18.951  -0.276 -12.103  1.00 20.00           C
ATOM   1719  O   SER   221      19.260   0.538 -12.974  1.00 20.00           O
ATOM   1720  CB  SER   221      16.698   0.230 -11.082  1.00 20.00           C
ATOM   1721  OG  SER   221      16.351   0.887 -12.295  1.00 20.00           O
ATOM   1722  N   TYR   222      19.314  -1.551 -12.145  1.00 20.00           N
ATOM   1723  CA  TYR   222      20.015  -2.109 -13.289  1.00 20.00           C
ATOM   1724  C   TYR   222      19.389  -3.447 -13.626  1.00 20.00           C
ATOM   1725  O   TYR   222      18.889  -4.151 -12.745  1.00 20.00           O
ATOM   1726  CB  TYR   222      21.506  -2.280 -12.966  1.00 20.00           C
ATOM   1727  CG  TYR   222      21.765  -3.173 -11.766  1.00 20.00           C
ATOM   1728  CD1 TYR   222      21.723  -4.567 -11.885  1.00 20.00           C
ATOM   1729  CD2 TYR   222      21.981  -2.627 -10.499  1.00 20.00           C
ATOM   1730  CE1 TYR   222      21.876  -5.391 -10.773  1.00 20.00           C
ATOM   1731  CE2 TYR   222      22.137  -3.446  -9.380  1.00 20.00           C
ATOM   1732  CZ  TYR   222      22.078  -4.827  -9.523  1.00 20.00           C
ATOM   1733  OH  TYR   222      22.183  -5.649  -8.419  1.00 20.00           O
ATOM   1734  N   SER   223      19.375  -3.773 -14.908  1.00 20.00           N
ATOM   1735  CA  SER   223      18.828  -5.034 -15.369  1.00 20.00           C
ATOM   1736  C   SER   223      19.755  -5.500 -16.471  1.00 20.00           C
ATOM   1737  O   SER   223      20.741  -4.823 -16.779  1.00 20.00           O
ATOM   1738  CB  SER   223      17.393  -4.841 -15.876  1.00 20.00           C
ATOM   1739  OG  SER   223      17.303  -3.900 -16.935  1.00 20.00           O
ATOM   1740  N   ARG   224      19.517  -6.696 -16.999  1.00 20.00           N
ATOM   1741  CA  ARG   224      20.366  -7.190 -18.070  1.00 20.00           C
ATOM   1742  C   ARG   224      20.312  -6.203 -19.224  1.00 20.00           C
ATOM   1743  O   ARG   224      21.345  -5.894 -19.829  1.00 20.00           O
ATOM   1744  CB  ARG   224      19.918  -8.562 -18.557  1.00 20.00           C
ATOM   1745  CG  ARG   224      20.875  -9.156 -19.579  1.00 20.00           C
ATOM   1746  CD  ARG   224      20.295 -10.394 -20.237  1.00 20.00           C
ATOM   1747  NE  ARG   224      19.257 -10.051 -21.195  1.00 20.00           N
ATOM   1748  CZ  ARG   224      18.196 -10.823 -21.421  1.00 20.00           C
ATOM   1749  NH1 ARG   224      18.039 -11.967 -20.756  1.00 20.00           N
ATOM   1750  NH2 ARG   224      17.303 -10.486 -22.341  1.00 20.00           N
ATOM   1751  N   ILE   225      19.102  -5.736 -19.543  1.00 20.00           N
ATOM   1752  CA  ILE   225      18.927  -4.766 -20.618  1.00 20.00           C
ATOM   1753  C   ILE   225      19.709  -3.533 -20.202  1.00 20.00           C
ATOM   1754  O   ILE   225      19.596  -3.062 -19.068  1.00 20.00           O
ATOM   1755  CB  ILE   225      17.419  -4.426 -20.898  1.00 20.00           C
ATOM   1756  CG1 ILE   225      17.279  -3.717 -22.248  1.00 20.00           C
ATOM   1757  CG2 ILE   225      16.844  -3.492 -19.843  1.00 20.00           C
ATOM   1758  CD1 ILE   225      17.721  -4.547 -23.422  1.00 20.00           C
ATOM   1759  N   ILE   226      20.558  -3.056 -21.104  1.00 20.00           N
ATOM   1760  CA  ILE   226      21.387  -1.895 -20.823  1.00 20.00           C
ATOM   1761  C   ILE   226      20.578  -0.622 -20.946  1.00 20.00           C
ATOM   1762  O   ILE   226      19.827  -0.438 -21.907  1.00 20.00           O
ATOM   1763  CB  ILE   226      22.591  -1.811 -21.784  1.00 20.00           C
ATOM   1764  CG1 ILE   226      23.437  -3.075 -21.669  1.00 20.00           C
ATOM   1765  CG2 ILE   226      23.444  -0.587 -21.468  1.00 20.00           C
ATOM   1766  CD1 ILE   226      24.492  -3.183 -22.738  1.00 20.00           C
ATOM   1767  N   HIS   227      20.677   0.224 -19.929  1.00 20.00           N
ATOM   1768  CA  HIS   227      19.975   1.493 -19.945  1.00 20.00           C
ATOM   1769  C   HIS   227      21.042   2.557 -20.057  1.00 20.00           C
ATOM   1770  O   HIS   227      22.217   2.310 -19.765  1.00 20.00           O
ATOM   1771  CB  HIS   227      19.138   1.711 -18.681  1.00 20.00           C
ATOM   1772  CG  HIS   227      18.300   2.957 -18.730  1.00 20.00           C
ATOM   1773  ND1 HIS   227      17.087   3.002 -19.383  1.00 20.00           N
ATOM   1774  CD2 HIS   227      18.531   4.206 -18.275  1.00 20.00           C
ATOM   1775  CE1 HIS   227      16.610   4.236 -19.332  1.00 20.00           C
ATOM   1776  NE2 HIS   227      17.462   4.989 -18.669  1.00 20.00           N
ATOM   1777  N   ALA   228      20.648   3.728 -20.544  1.00 20.00           N
ATOM   1778  CA  ALA   228      21.583   4.834 -20.715  1.00 20.00           C
ATOM   1779  C   ALA   228      22.076   5.310 -19.364  1.00 20.00           C
ATOM   1780  O   ALA   228      21.376   5.179 -18.359  1.00 20.00           O
ATOM   1781  CB  ALA   228      20.921   5.984 -21.470  1.00 20.00           C
ATOM   1782  N   ALA   229      23.302   5.822 -19.332  1.00 20.00           N
ATOM   1783  CA  ALA   229      23.875   6.339 -18.094  1.00 20.00           C
ATOM   1784  C   ALA   229      23.236   7.694 -17.826  1.00 20.00           C
ATOM   1785  O   ALA   229      22.447   8.184 -18.633  1.00 20.00           O
ATOM   1786  CB  ALA   229      25.391   6.497 -18.222  1.00 20.00           C
ATOM   1787  N   PHE   230      23.558   8.284 -16.678  1.00 20.00           N
ATOM   1788  CA  PHE   230      23.035   9.598 -16.282  1.00 20.00           C
ATOM   1789  C   PHE   230      23.314  10.576 -17.423  1.00 20.00           C
ATOM   1790  O   PHE   230      24.347  10.464 -18.085  1.00 20.00           O
ATOM   1791  CB  PHE   230      23.786  10.074 -15.029  1.00 20.00           C
ATOM   1792  CG  PHE   230      25.258  10.309 -15.261  1.00 20.00           C
ATOM   1793  CD1 PHE   230      26.164   9.260 -15.177  1.00 20.00           C
ATOM   1794  CD2 PHE   230      25.724  11.569 -15.633  1.00 20.00           C
ATOM   1795  CE1 PHE   230      27.508   9.450 -15.476  1.00 20.00           C
ATOM   1796  CE2 PHE   230      27.070  11.771 -15.936  1.00 20.00           C
ATOM   1797  CZ  PHE   230      27.964  10.707 -15.861  1.00 20.00           C
ATOM   1798  N   ARG   231      22.400  11.502 -17.692  1.00 20.00           N
ATOM   1799  CA  ARG   231      22.631  12.490 -18.739  1.00 20.00           C
ATOM   1800  C   ARG   231      22.486  13.877 -18.114  1.00 20.00           C
ATOM   1801  O   ARG   231      22.565  14.006 -16.901  1.00 20.00           O
ATOM   1802  CB  ARG   231      21.677  12.309 -19.919  1.00 20.00           C
ATOM   1803  CG  ARG   231      22.160  13.016 -21.173  1.00 20.00           C
ATOM   1804  CD  ARG   231      21.096  13.093 -22.247  1.00 20.00           C
ATOM   1805  NE  ARG   231      21.631  13.833 -23.373  1.00 20.00           N
ATOM   1806  CZ  ARG   231      20.880  14.380 -24.324  1.00 20.00           C
ATOM   1807  NH1 ARG   231      19.553  14.273 -24.300  1.00 20.00           N
ATOM   1808  NH2 ARG   231      21.455  15.046 -25.314  1.00 20.00           N
ATOM   1809  N   ILE   232      22.338  14.916 -18.932  1.00 20.00           N
ATOM   1810  CA  ILE   232      22.200  16.285 -18.436  1.00 20.00           C
ATOM   1811  C   ILE   232      20.966  16.432 -17.536  1.00 20.00           C
ATOM   1812  O   ILE   232      21.026  17.081 -16.486  1.00 20.00           O
ATOM   1813  CB  ILE   232      22.083  17.290 -19.613  1.00 20.00           C
ATOM   1814  CG1 ILE   232      20.844  16.971 -20.463  1.00 20.00           C
ATOM   1815  CG2 ILE   232      23.303  17.187 -20.516  1.00 20.00           C
ATOM   1816  CD1 ILE   232      20.419  18.091 -21.382  1.00 20.00           C
ATOM   1817  N   SER   233      19.868  15.798 -17.951  1.00 20.00           N
ATOM   1818  CA  SER   233      18.596  15.843 -17.238  1.00 20.00           C
ATOM   1819  C   SER   233      17.986  14.444 -17.152  1.00 20.00           C
ATOM   1820  O   SER   233      17.645  13.846 -18.179  1.00 20.00           O
ATOM   1821  CB  SER   233      17.653  16.811 -17.985  1.00 20.00           C
ATOM   1822  OG  SER   233      16.321  16.809 -17.504  1.00 20.00           O
ATOM   1823  N   SER   234      17.943  13.889 -15.939  1.00 20.00           N
ATOM   1824  CA  SER   234      17.334  12.576 -15.718  1.00 20.00           C
ATOM   1825  C   SER   234      15.859  12.859 -15.949  1.00 20.00           C
ATOM   1826  O   SER   234      15.384  12.815 -17.081  1.00 20.00           O
ATOM   1827  CB  SER   234      17.571  12.079 -14.281  1.00 20.00           C
ATOM   1828  OG  SER   234      17.064  10.756 -14.115  1.00 20.00           O
ATOM   1829  N   GLY   235      15.127  13.125 -14.872  1.00 20.00           N
ATOM   1830  CA  GLY   235      13.729  13.481 -15.000  1.00 20.00           C
ATOM   1831  C   GLY   235      13.742  14.957 -15.355  1.00 20.00           C
ATOM   1832  O   GLY   235      12.946  15.442 -16.161  1.00 20.00           O
ATOM   1833  N   GLY   236      14.665  15.662 -14.708  1.00 20.00           N
ATOM   1834  CA  GLY   236      14.899  17.077 -14.913  1.00 20.00           C
ATOM   1835  C   GLY   236      16.363  17.291 -14.570  1.00 20.00           C
ATOM   1836  O   GLY   236      16.992  16.403 -13.984  1.00 20.00           O
ATOM   1837  N   ALA   237      16.922  18.439 -14.952  1.00 20.00           N
ATOM   1838  CA  ALA   237      18.325  18.720 -14.664  1.00 20.00           C
ATOM   1839  C   ALA   237      18.526  18.622 -13.160  1.00 20.00           C
ATOM   1840  O   ALA   237      19.542  18.105 -12.695  1.00 20.00           O
ATOM   1841  CB  ALA   237      18.715  20.107 -15.181  1.00 20.00           C
ATOM   1842  N   ARG   238      17.538  19.121 -12.412  1.00 20.00           N
ATOM   1843  CA  ARG   238      17.562  19.085 -10.954  1.00 20.00           C
ATOM   1844  C   ARG   238      17.577  17.638 -10.482  1.00 20.00           C
ATOM   1845  O   ARG   238      18.470  17.250  -9.738  1.00 20.00           O
ATOM   1846  CB  ARG   238      16.346  19.807 -10.363  1.00 20.00           C
ATOM   1847  CG  ARG   238      16.452  21.329 -10.329  1.00 20.00           C
ATOM   1848  CD  ARG   238      16.199  21.960 -11.697  1.00 20.00           C
ATOM   1849  NE  ARG   238      16.313  23.409 -11.624  1.00 20.00           N
ATOM   1850  CZ  ARG   238      15.552  24.243 -12.332  1.00 20.00           C
ATOM   1851  NH1 ARG   238      14.623  23.777 -13.164  1.00 20.00           N
ATOM   1852  NH2 ARG   238      15.702  25.555 -12.214  1.00 20.00           N
ATOM   1853  N   SER   239      16.588  16.852 -10.917  1.00 20.00           N
ATOM   1854  CA  SER   239      16.490  15.435 -10.552  1.00 20.00           C
ATOM   1855  C   SER   239      17.803  14.719 -10.862  1.00 20.00           C
ATOM   1856  O   SER   239      18.270  13.908 -10.061  1.00 20.00           O
ATOM   1857  CB  SER   239      15.332  14.770 -11.308  1.00 20.00           C
ATOM   1858  OG  SER   239      15.041  13.458 -10.840  1.00 20.00           O
ATOM   1859  N   LYS   240      18.403  15.027 -12.012  1.00 20.00           N
ATOM   1860  CA  LYS   240      19.666  14.407 -12.384  1.00 20.00           C
ATOM   1861  C   LYS   240      20.725  14.683 -11.324  1.00 20.00           C
ATOM   1862  O   LYS   240      21.469  13.779 -10.923  1.00 20.00           O
ATOM   1863  CB  LYS   240      20.141  14.910 -13.746  1.00 20.00           C
ATOM   1864  CG  LYS   240      21.511  14.376 -14.164  1.00 20.00           C
ATOM   1865  CD  LYS   240      21.501  12.874 -14.481  1.00 20.00           C
ATOM   1866  CE  LYS   240      21.642  11.981 -13.254  1.00 20.00           C
ATOM   1867  NZ  LYS   240      20.344  11.516 -12.702  1.00 20.00           N
ATOM   1868  N   ALA   241      20.803  15.942 -10.897  1.00 20.00           N
ATOM   1869  CA  ALA   241      21.757  16.356  -9.881  1.00 20.00           C
ATOM   1870  C   ALA   241      21.580  15.512  -8.619  1.00 20.00           C
ATOM   1871  O   ALA   241      22.562  15.172  -7.955  1.00 20.00           O
ATOM   1872  CB  ALA   241      21.586  17.848  -9.568  1.00 20.00           C
ATOM   1873  N   LEU   242      20.329  15.180  -8.292  1.00 20.00           N
ATOM   1874  CA  LEU   242      20.013  14.379  -7.108  1.00 20.00           C
ATOM   1875  C   LEU   242      20.687  13.011  -7.077  1.00 20.00           C
ATOM   1876  O   LEU   242      21.175  12.589  -6.017  1.00 20.00           O
ATOM   1877  CB  LEU   242      18.500  14.214  -6.955  1.00 20.00           C
ATOM   1878  CG  LEU   242      17.782  15.364  -6.240  1.00 20.00           C
ATOM   1879  CD1 LEU   242      17.667  16.613  -7.108  1.00 20.00           C
ATOM   1880  CD2 LEU   242      16.419  14.898  -5.808  1.00 20.00           C
ATOM   1881  N   ASN   243      20.668  12.307  -8.210  1.00 20.00           N
ATOM   1882  CA  ASN   243      21.285  10.990  -8.313  1.00 20.00           C
ATOM   1883  C   ASN   243      22.778  11.030  -7.945  1.00 20.00           C
ATOM   1884  O   ASN   243      23.256  10.162  -7.208  1.00 20.00           O
ATOM   1885  CB  ASN   243      21.094  10.415  -9.731  1.00 20.00           C
ATOM   1886  CG  ASN   243      19.661   9.946  -9.995  1.00 20.00           C
ATOM   1887  OD1 ASN   243      18.808  10.715 -10.424  1.00 20.00           O
ATOM   1888  ND2 ASN   243      19.402   8.664  -9.746  1.00 20.00           N
ATOM   1889  N   THR   244      23.501  12.029  -8.460  1.00 20.00           N
ATOM   1890  CA  THR   244      24.932  12.189  -8.185  1.00 20.00           C
ATOM   1891  C   THR   244      25.185  12.380  -6.684  1.00 20.00           C
ATOM   1892  O   THR   244      26.068  11.735  -6.103  1.00 20.00           O
ATOM   1893  CB  THR   244      25.540  13.397  -8.965  1.00 20.00           C
ATOM   1894  OG1 THR   244      25.333  13.217 -10.375  1.00 20.00           O
ATOM   1895  CG2 THR   244      27.040  13.505  -8.693  1.00 20.00           C
ATOM   1896  N   CYS   245      24.417  13.280  -6.068  1.00 20.00           N
ATOM   1897  CA  CYS   245      24.537  13.578  -4.642  1.00 20.00           C
ATOM   1898  C   CYS   245      24.450  12.313  -3.788  1.00 20.00           C
ATOM   1899  O   CYS   245      25.293  12.088  -2.911  1.00 20.00           O
ATOM   1900  CB  CYS   245      23.470  14.592  -4.224  1.00 20.00           C
ATOM   1901  SG  CYS   245      23.691  16.238  -4.957  1.00 20.00           S
ATOM   1902  N   GLY   246      23.452  11.478  -4.075  1.00 20.00           N
ATOM   1903  CA  GLY   246      23.278  10.235  -3.345  1.00 20.00           C
ATOM   1904  C   GLY   246      24.514   9.367  -3.444  1.00 20.00           C
ATOM   1905  O   GLY   246      24.960   8.792  -2.448  1.00 20.00           O
ATOM   1906  N   SER   247      25.054   9.268  -4.658  1.00 20.00           N
ATOM   1907  CA  SER   247      26.254   8.488  -4.934  1.00 20.00           C
ATOM   1908  C   SER   247      27.406   8.932  -4.032  1.00 20.00           C
ATOM   1909  O   SER   247      28.043   8.099  -3.382  1.00 20.00           O
ATOM   1910  CB  SER   247      26.649   8.636  -6.408  1.00 20.00           C
ATOM   1911  OG  SER   247      25.733   7.991  -7.283  1.00 20.00           O
ATOM   1912  N   HIS   248      27.668  10.239  -3.988  1.00 20.00           N
ATOM   1913  CA  HIS   248      28.740  10.771  -3.154  1.00 20.00           C
ATOM   1914  C   HIS   248      28.458  10.609  -1.660  1.00 20.00           C
ATOM   1915  O   HIS   248      29.377  10.348  -0.883  1.00 20.00           O
ATOM   1916  CB  HIS   248      29.060  12.233  -3.527  1.00 20.00           C
ATOM   1917  CG  HIS   248      28.183  13.260  -2.867  1.00 20.00           C
ATOM   1918  ND1 HIS   248      27.345  14.079  -3.591  1.00 20.00           N
ATOM   1919  CD2 HIS   248      28.047  13.627  -1.576  1.00 20.00           C
ATOM   1920  CE1 HIS   248      26.728  14.908  -2.766  1.00 20.00           C
ATOM   1921  NE2 HIS   248      27.129  14.661  -1.539  1.00 20.00           N
ATOM   1922  N   LEU   249      27.199  10.787  -1.254  1.00 20.00           N
ATOM   1923  CA  LEU   249      26.841  10.639   0.155  1.00 20.00           C
ATOM   1924  C   LEU   249      27.228   9.234   0.572  1.00 20.00           C
ATOM   1925  O   LEU   249      27.715   9.016   1.681  1.00 20.00           O
ATOM   1926  CB  LEU   249      25.341  10.857   0.381  1.00 20.00           C
ATOM   1927  CG  LEU   249      24.858  11.018   1.832  1.00 20.00           C
ATOM   1928  CD1 LEU   249      23.422  11.430   1.805  1.00 20.00           C
ATOM   1929  CD2 LEU   249      25.029   9.755   2.682  1.00 20.00           C
ATOM   1930  N   LEU   250      26.960   8.275  -0.307  1.00 20.00           N
ATOM   1931  CA  LEU   250      27.306   6.893  -0.031  1.00 20.00           C
ATOM   1932  C   LEU   250      28.818   6.746   0.104  1.00 20.00           C
ATOM   1933  O   LEU   250      29.293   6.064   1.012  1.00 20.00           O
ATOM   1934  CB  LEU   250      26.780   5.972  -1.132  1.00 20.00           C
ATOM   1935  CG  LEU   250      25.257   5.861  -1.234  1.00 20.00           C
ATOM   1936  CD1 LEU   250      24.904   4.805  -2.261  1.00 20.00           C
ATOM   1937  CD2 LEU   250      24.638   5.517   0.118  1.00 20.00           C
ATOM   1938  N   VAL   251      29.562   7.383  -0.806  1.00 20.00           N
ATOM   1939  CA  VAL   251      31.025   7.339  -0.804  1.00 20.00           C
ATOM   1940  C   VAL   251      31.579   7.956   0.479  1.00 20.00           C
ATOM   1941  O   VAL   251      32.508   7.410   1.072  1.00 20.00           O
ATOM   1942  CB  VAL   251      31.635   8.110  -2.012  1.00 20.00           C
ATOM   1943  CG1 VAL   251      33.158   8.030  -1.974  1.00 20.00           C
ATOM   1944  CG2 VAL   251      31.109   7.554  -3.329  1.00 20.00           C
ATOM   1945  N   ILE   252      31.022   9.095   0.902  1.00 20.00           N
ATOM   1946  CA  ILE   252      31.497   9.745   2.120  1.00 20.00           C
ATOM   1947  C   ILE   252      31.366   8.790   3.303  1.00 20.00           C
ATOM   1948  O   ILE   252      32.205   8.809   4.192  1.00 20.00           O
ATOM   1949  CB  ILE   252      30.774  11.093   2.413  1.00 20.00           C
ATOM   1950  CG1 ILE   252      31.592  11.915   3.412  1.00 20.00           C
ATOM   1951  CG2 ILE   252      29.396  10.858   2.984  1.00 20.00           C
ATOM   1952  CD1 ILE   252      31.059  13.322   3.614  1.00 20.00           C
ATOM   1953  N   PHE   253      30.316   7.964   3.304  1.00 20.00           N
ATOM   1954  CA  PHE   253      30.122   7.000   4.378  1.00 20.00           C
ATOM   1955  C   PHE   253      31.231   5.952   4.382  1.00 20.00           C
ATOM   1956  O   PHE   253      31.788   5.651   5.440  1.00 20.00           O
ATOM   1957  CB  PHE   253      28.769   6.281   4.300  1.00 20.00           C
ATOM   1958  CG  PHE   253      28.628   5.208   5.345  1.00 20.00           C
ATOM   1959  CD1 PHE   253      28.274   5.535   6.649  1.00 20.00           C
ATOM   1960  CD2 PHE   253      28.971   3.890   5.055  1.00 20.00           C
ATOM   1961  CE1 PHE   253      28.282   4.576   7.649  1.00 20.00           C
ATOM   1962  CE2 PHE   253      28.983   2.926   6.048  1.00 20.00           C
ATOM   1963  CZ  PHE   253      28.639   3.268   7.349  1.00 20.00           C
ATOM   1964  N   THR   254      31.521   5.379   3.209  1.00 20.00           N
ATOM   1965  CA  THR   254      32.548   4.347   3.070  1.00 20.00           C
ATOM   1966  C   THR   254      33.895   4.860   3.553  1.00 20.00           C
ATOM   1967  O   THR   254      34.617   4.166   4.268  1.00 20.00           O
ATOM   1968  CB  THR   254      32.680   3.823   1.603  1.00 20.00           C
ATOM   1969  OG1 THR   254      33.223   4.839   0.747  1.00 20.00           O
ATOM   1970  CG2 THR   254      31.324   3.384   1.062  1.00 20.00           C
ATOM   1971  N   VAL   255      34.226   6.086   3.162  1.00 20.00           N
ATOM   1972  CA  VAL   255      35.478   6.700   3.568  1.00 20.00           C
ATOM   1973  C   VAL   255      35.521   6.844   5.084  1.00 20.00           C
ATOM   1974  O   VAL   255      36.561   6.620   5.699  1.00 20.00           O
ATOM   1975  CB  VAL   255      35.646   8.073   2.935  1.00 20.00           C
ATOM   1976  CG1 VAL   255      36.904   8.701   3.454  1.00 20.00           C
ATOM   1977  CG2 VAL   255      35.682   7.940   1.422  1.00 20.00           C
ATOM   1978  N   TYR   256      34.393   7.246   5.665  1.00 20.00           N
ATOM   1979  CA  TYR   256      34.271   7.416   7.104  1.00 20.00           C
ATOM   1980  C   TYR   256      34.556   6.105   7.831  1.00 20.00           C
ATOM   1981  O   TYR   256      35.308   6.086   8.805  1.00 20.00           O
ATOM   1982  CB  TYR   256      32.866   7.907   7.454  1.00 20.00           C
ATOM   1983  CG  TYR   256      32.595   7.924   8.940  1.00 20.00           C
ATOM   1984  CD1 TYR   256      33.013   8.997   9.733  1.00 20.00           C
ATOM   1985  CD2 TYR   256      31.941   6.855   9.564  1.00 20.00           C
ATOM   1986  CE1 TYR   256      32.800   9.000  11.107  1.00 20.00           C
ATOM   1987  CE2 TYR   256      31.725   6.854  10.939  1.00 20.00           C
ATOM   1988  CZ  TYR   256      32.155   7.928  11.700  1.00 20.00           C
ATOM   1989  OH  TYR   256      31.958   7.917  13.059  1.00 20.00           O
ATOM   1990  N   SER   257      33.930   5.020   7.372  1.00 20.00           N
ATOM   1991  CA  SER   257      34.109   3.710   7.988  1.00 20.00           C
ATOM   1992  C   SER   257      35.553   3.232   7.909  1.00 20.00           C
ATOM   1993  O   SER   257      36.107   2.779   8.907  1.00 20.00           O
ATOM   1994  CB  SER   257      33.146   2.677   7.384  1.00 20.00           C
ATOM   1995  OG  SER   257      33.469   2.320   6.048  1.00 20.00           O
ATOM   1996  N   SER   258      36.159   3.361   6.729  1.00 20.00           N
ATOM   1997  CA  SER   258      37.549   2.966   6.503  1.00 20.00           C
ATOM   1998  C   SER   258      38.472   3.670   7.504  1.00 20.00           C
ATOM   1999  O   SER   258      39.342   3.037   8.117  1.00 20.00           O
ATOM   2000  CB  SER   258      37.968   3.325   5.068  1.00 20.00           C
ATOM   2001  OG  SER   258      37.385   2.463   4.093  1.00 20.00           O
ATOM   2002  N   THR   259      38.277   4.980   7.649  1.00 20.00           N
ATOM   2003  CA  THR   259      39.068   5.790   8.559  1.00 20.00           C
ATOM   2004  C   THR   259      38.773   5.447  10.020  1.00 20.00           C
ATOM   2005  O   THR   259      39.691   5.158  10.785  1.00 20.00           O
ATOM   2006  CB  THR   259      38.846   7.311   8.310  1.00 20.00           C
ATOM   2007  OG1 THR   259      37.523   7.700   8.701  1.00 20.00           O
ATOM   2008  CG2 THR   259      39.054   7.658   6.839  1.00 20.00           C
ATOM   2009  N   MET   260      37.495   5.421  10.388  1.00 20.00           N
ATOM   2010  CA  MET   260      37.075   5.127  11.756  1.00 20.00           C
ATOM   2011  C   MET   260      37.169   3.670  12.240  1.00 20.00           C
ATOM   2012  O   MET   260      37.560   3.434  13.384  1.00 20.00           O
ATOM   2013  CB  MET   260      35.647   5.644  11.974  1.00 20.00           C
ATOM   2014  CG  MET   260      35.059   5.250  13.327  1.00 20.00           C
ATOM   2015  SD  MET   260      33.271   5.344  13.400  1.00 20.00           S
ATOM   2016  CE  MET   260      32.820   3.836  12.467  1.00 20.00           C
ATOM   2017  N   SER   261      36.800   2.709  11.388  1.00 20.00           N
ATOM   2018  CA  SER   261      36.806   1.284  11.741  1.00 20.00           C
ATOM   2019  C   SER   261      38.034   0.787  12.507  1.00 20.00           C
ATOM   2020  O   SER   261      37.883   0.280  13.624  1.00 20.00           O
ATOM   2021  CB  SER   261      36.537   0.407  10.510  1.00 20.00           C
ATOM   2022  OG  SER   261      37.697   0.188   9.722  1.00 20.00           O
ATOM   2023  N   SER   262      39.234   0.955  11.942  1.00 20.00           N
ATOM   2024  CA  SER   262      40.458   0.515  12.612  1.00 20.00           C
ATOM   2025  C   SER   262      40.578   1.050  14.039  1.00 20.00           C
ATOM   2026  O   SER   262      40.668   0.260  14.978  1.00 20.00           O
ATOM   2027  CB  SER   262      41.705   0.846  11.780  1.00 20.00           C
ATOM   2028  OG  SER   262      41.980   2.233  11.689  1.00 20.00           O
ATOM   2029  N   SER   263      40.503   2.371  14.205  1.00 20.00           N
ATOM   2030  CA  SER   263      40.591   2.989  15.528  1.00 20.00           C
ATOM   2031  C   SER   263      39.530   2.477  16.480  1.00 20.00           C
ATOM   2032  O   SER   263      39.861   1.967  17.548  1.00 20.00           O
ATOM   2033  CB  SER   263      40.450   4.498  15.436  1.00 20.00           C
ATOM   2034  OG  SER   263      39.128   4.915  15.100  1.00 20.00           O
ATOM   2035  N   ILE   264      38.263   2.584  16.072  1.00 20.00           N
ATOM   2036  CA  ILE   264      37.144   2.143  16.893  1.00 20.00           C
ATOM   2037  C   ILE   264      37.309   0.664  17.272  1.00 20.00           C
ATOM   2038  O   ILE   264      37.145   0.313  18.437  1.00 20.00           O
ATOM   2039  CB  ILE   264      35.762   2.429  16.199  1.00 20.00           C
ATOM   2040  CG1 ILE   264      34.615   2.367  17.213  1.00 20.00           C
ATOM   2041  CG2 ILE   264      35.500   1.445  15.075  1.00 20.00           C
ATOM   2042  CD1 ILE   264      34.199   0.964  17.614  1.00 20.00           C
ATOM   2043  N   VAL   265      37.659  -0.195  16.308  1.00 20.00           N
ATOM   2044  CA  VAL   265      37.847  -1.622  16.587  1.00 20.00           C
ATOM   2045  C   VAL   265      38.885  -1.834  17.687  1.00 20.00           C
ATOM   2046  O   VAL   265      38.633  -2.569  18.642  1.00 20.00           O
ATOM   2047  CB  VAL   265      38.265  -2.430  15.319  1.00 20.00           C
ATOM   2048  CG1 VAL   265      38.562  -3.880  15.693  1.00 20.00           C
ATOM   2049  CG2 VAL   265      37.158  -2.389  14.271  1.00 20.00           C
ATOM   2050  N   TYR   266      40.057  -1.221  17.529  1.00 20.00           N
ATOM   2051  CA  TYR   266      41.134  -1.336  18.509  1.00 20.00           C
ATOM   2052  C   TYR   266      40.747  -0.701  19.827  1.00 20.00           C
ATOM   2053  O   TYR   266      40.963  -1.290  20.884  1.00 20.00           O
ATOM   2054  CB  TYR   266      42.425  -0.737  17.950  1.00 20.00           C
ATOM   2055  CG  TYR   266      43.034  -1.627  16.888  1.00 20.00           C
ATOM   2056  CD1 TYR   266      42.714  -1.460  15.538  1.00 20.00           C
ATOM   2057  CD2 TYR   266      43.854  -2.702  17.240  1.00 20.00           C
ATOM   2058  CE1 TYR   266      43.179  -2.344  14.566  1.00 20.00           C
ATOM   2059  CE2 TYR   266      44.325  -3.592  16.272  1.00 20.00           C
ATOM   2060  CZ  TYR   266      43.981  -3.409  14.940  1.00 20.00           C
ATOM   2061  OH  TYR   266      44.416  -4.319  13.997  1.00 20.00           O
ATOM   2062  N   ARG   267      40.090   0.452  19.745  1.00 20.00           N
ATOM   2063  CA  ARG   267      39.619   1.165  20.923  1.00 20.00           C
ATOM   2064  C   ARG   267      38.723   0.234  21.762  1.00 20.00           C
ATOM   2065  O   ARG   267      38.976   0.057  22.955  1.00 20.00           O
ATOM   2066  CB  ARG   267      38.881   2.432  20.490  1.00 20.00           C
ATOM   2067  CG  ARG   267      39.818   3.561  20.079  1.00 20.00           C
ATOM   2068  CD  ARG   267      40.312   4.368  21.285  1.00 20.00           C
ATOM   2069  NE  ARG   267      40.977   3.561  22.297  1.00 20.00           N
ATOM   2070  CZ  ARG   267      41.808   4.073  23.206  1.00 20.00           C
ATOM   2071  NH1 ARG   267      42.079   5.377  23.224  1.00 20.00           N
ATOM   2072  NH2 ARG   267      42.352   3.301  24.138  1.00 20.00           N
ATOM   2073  N   VAL   268      37.753  -0.435  21.122  1.00 20.00           N
ATOM   2074  CA  VAL   268      36.853  -1.363  21.819  1.00 20.00           C
ATOM   2075  C   VAL   268      37.658  -2.535  22.384  1.00 20.00           C
ATOM   2076  O   VAL   268      37.430  -2.967  23.522  1.00 20.00           O
ATOM   2077  CB  VAL   268      35.757  -1.935  20.876  1.00 20.00           C
ATOM   2078  CG1 VAL   268      34.892  -2.945  21.633  1.00 20.00           C
ATOM   2079  CG2 VAL   268      34.894  -0.813  20.317  1.00 20.00           C
ATOM   2080  N   ALA   269      38.538  -3.098  21.552  1.00 20.00           N
ATOM   2081  CA  ALA   269      39.386  -4.219  21.946  1.00 20.00           C
ATOM   2082  C   ALA   269      40.208  -3.819  23.165  1.00 20.00           C
ATOM   2083  O   ALA   269      40.328  -4.593  24.116  1.00 20.00           O
ATOM   2084  CB  ALA   269      40.295  -4.626  20.787  1.00 20.00           C
ATOM   2085  N   ARG   270      40.771  -2.612  23.117  1.00 20.00           N
ATOM   2086  CA  ARG   270      41.576  -2.050  24.199  1.00 20.00           C
ATOM   2087  C   ARG   270      40.801  -2.036  25.519  1.00 20.00           C
ATOM   2088  O   ARG   270      41.366  -2.363  26.564  1.00 20.00           O
ATOM   2089  CB  ARG   270      42.008  -0.625  23.842  1.00 20.00           C
ATOM   2090  CG  ARG   270      43.012  -0.525  22.700  1.00 20.00           C
ATOM   2091  CD  ARG   270      44.413  -0.710  23.183  1.00 20.00           C
ATOM   2092  NE  ARG   270      44.828   0.365  24.065  1.00 20.00           N
ATOM   2093  CZ  ARG   270      45.399   1.485  23.627  1.00 20.00           C
ATOM   2094  NH1 ARG   270      45.624   1.680  22.329  1.00 20.00           N
ATOM   2095  NH2 ARG   270      45.781   2.414  24.485  1.00 20.00           N
ATOM   2096  N   THR   271      39.522  -1.653  25.472  1.00 20.00           N
ATOM   2097  CA  THR   271      38.679  -1.609  26.669  1.00 20.00           C
ATOM   2098  C   THR   271      38.607  -3.006  27.279  1.00 20.00           C
ATOM   2099  O   THR   271      38.821  -3.190  28.485  1.00 20.00           O
ATOM   2100  CB  THR   271      37.234  -1.126  26.346  1.00 20.00           C
ATOM   2101  OG1 THR   271      37.268   0.171  25.742  1.00 20.00           O
ATOM   2102  CG2 THR   271      36.395  -1.049  27.625  1.00 20.00           C
ATOM   2103  N   ALA   272      38.242  -3.982  26.444  1.00 20.00           N
ATOM   2104  CA  ALA   272      38.147  -5.380  26.855  1.00 20.00           C
ATOM   2105  C   ALA   272      39.513  -5.810  27.382  1.00 20.00           C
ATOM   2106  O   ALA   272      39.606  -6.392  28.466  1.00 20.00           O
ATOM   2107  CB  ALA   272      37.724  -6.256  25.668  1.00 20.00           C
ATOM   2108  N   SER   273      40.551  -5.572  26.581  1.00 20.00           N
ATOM   2109  CA  SER   273      41.925  -5.892  26.943  1.00 20.00           C
ATOM   2110  C   SER   273      42.502  -4.670  27.673  1.00 20.00           C
ATOM   2111  O   SER   273      41.826  -4.077  28.515  1.00 20.00           O
ATOM   2112  CB  SER   273      42.748  -6.237  25.685  1.00 20.00           C
ATOM   2113  OG  SER   273      42.271  -7.410  25.029  1.00 20.00           O
ATOM   2114  N   GLN   274      43.764  -4.347  27.380  1.00 20.00           N
ATOM   2115  CA  GLN   274      44.511  -3.218  27.960  1.00 20.00           C
ATOM   2116  C   GLN   274      45.977  -3.405  27.577  1.00 20.00           C
ATOM   2117  O   GLN   274      46.342  -4.458  27.052  1.00 20.00           O
ATOM   2118  CB  GLN   274      44.374  -3.151  29.499  1.00 20.00           C
ATOM   2119  CG  GLN   274      44.879  -4.386  30.263  1.00 20.00           C
ATOM   2120  CD  GLN   274      44.426  -4.399  31.713  1.00 20.00           C
ATOM   2121  OE1 GLN   274      44.740  -5.340  32.466  1.00 20.00           O
ATOM   2122  NE2 GLN   274      43.666  -3.369  32.131  1.00 20.00           N
ATOM   2123  N   ASP   275      46.817  -2.407  27.855  1.00 20.00           N
ATOM   2124  CA  ASP   275      48.250  -2.483  27.542  1.00 20.00           C
ATOM   2125  C   ASP   275      48.486  -2.791  26.059  1.00 20.00           C
ATOM   2126  O   ASP   275      49.207  -3.736  25.706  1.00 20.00           O
ATOM   2127  CB  ASP   275      48.951  -3.552  28.415  1.00 20.00           C
ATOM   2128  CG  ASP   275      48.844  -3.266  29.911  1.00 20.00           C
ATOM   2129  OD1 ASP   275      49.195  -2.158  30.353  1.00 20.00           O
ATOM   2130  OD2 ASP   275      48.431  -4.173  30.667  1.00 20.00           O
ATOM   2131  N   VAL   276      47.845  -2.013  25.188  1.00 20.00           N
ATOM   2132  CA  VAL   276      47.985  -2.191  23.739  1.00 20.00           C
ATOM   2133  C   VAL   276      48.258  -0.827  23.091  1.00 20.00           C
ATOM   2134  O   VAL   276      48.172   0.211  23.746  1.00 20.00           O
ATOM   2135  CB  VAL   276      46.715  -2.851  23.111  1.00 20.00           C
ATOM   2136  CG1 VAL   276      46.933  -3.167  21.634  1.00 20.00           C
ATOM   2137  CG2 VAL   276      46.336  -4.117  23.874  1.00 20.00           C
ATOM   2138  N   HIS   277      48.682  -0.841  21.831  1.00 20.00           N
ATOM   2139  CA  HIS   277      48.985   0.384  21.114  1.00 20.00           C
ATOM   2140  C   HIS   277      48.139   0.502  19.860  1.00 20.00           C
ATOM   2141  O   HIS   277      47.937  -0.474  19.125  1.00 20.00           O
ATOM   2142  CB  HIS   277      50.471   0.429  20.756  1.00 20.00           C
ATOM   2143  CG  HIS   277      50.940  -0.747  19.946  1.00 20.00           C
ATOM   2144  ND1 HIS   277      51.893  -1.625  20.411  1.00 20.00           N
ATOM   2145  CD2 HIS   277      50.589  -1.182  18.718  1.00 20.00           C
ATOM   2146  CE1 HIS   277      52.103  -2.562  19.497  1.00 20.00           C
ATOM   2147  NE2 HIS   277      51.329  -2.320  18.462  1.00 20.00           N
ATOM   2148  N   ASN   278      47.687   1.723  19.603  1.00 20.00           N
ATOM   2149  CA  ASN   278      46.849   2.029  18.450  1.00 20.00           C
ATOM   2150  C   ASN   278      47.493   3.191  17.703  1.00 20.00           C
ATOM   2151  O   ASN   278      46.841   4.178  17.401  1.00 20.00           O
ATOM   2152  CB  ASN   278      45.425   2.421  18.900  1.00 20.00           C
ATOM   2153  CG  ASN   278      44.637   1.247  19.463  1.00 20.00           C
ATOM   2154  OD1 ASN   278      43.545   1.426  19.979  1.00 20.00           O
ATOM   2155  ND2 ASN   278      45.181   0.041  19.345  1.00 20.00           N
ATOM   2156  N   LEU   279      48.796   3.084  17.443  1.00 20.00           N
ATOM   2157  CA  LEU   279      49.524   4.127  16.722  1.00 20.00           C
ATOM   2158  C   LEU   279      48.971   4.300  15.318  1.00 20.00           C
ATOM   2159  O   LEU   279      48.558   5.388  14.929  1.00 20.00           O
ATOM   2160  CB  LEU   279      51.006   3.763  16.628  1.00 20.00           C
ATOM   2161  CG  LEU   279      51.805   3.847  17.923  1.00 20.00           C
ATOM   2162  CD1 LEU   279      53.268   3.564  17.601  1.00 20.00           C
ATOM   2163  CD2 LEU   279      51.636   5.223  18.564  1.00 20.00           C
ATOM   2164  N   LEU   280      48.995   3.208  14.559  1.00 20.00           N
ATOM   2165  CA  LEU   280      48.521   3.195  13.185  1.00 20.00           C
ATOM   2166  C   LEU   280      47.096   3.699  12.996  1.00 20.00           C
ATOM   2167  O   LEU   280      46.879   4.628  12.216  1.00 20.00           O
ATOM   2168  CB  LEU   280      48.679   1.794  12.594  1.00 20.00           C
ATOM   2169  CG  LEU   280      50.114   1.260  12.477  1.00 20.00           C
ATOM   2170  CD1 LEU   280      50.694   0.853  13.836  1.00 20.00           C
ATOM   2171  CD2 LEU   280      50.131   0.075  11.533  1.00 20.00           C
ATOM   2172  N   SER   281      46.143   3.062  13.677  1.00 20.00           N
ATOM   2173  CA  SER   281      44.735   3.432  13.592  1.00 20.00           C
ATOM   2174  C   SER   281      44.522   4.885  14.012  1.00 20.00           C
ATOM   2175  O   SER   281      43.927   5.673  13.269  1.00 20.00           O
ATOM   2176  CB  SER   281      43.901   2.474  14.450  1.00 20.00           C
ATOM   2177  OG  SER   281      44.077   1.117  14.041  1.00 20.00           O
ATOM   2178  N   ALA   282      45.091   5.245  15.162  1.00 20.00           N
ATOM   2179  CA  ALA   282      44.995   6.596  15.713  1.00 20.00           C
ATOM   2180  C   ALA   282      45.454   7.661  14.716  1.00 20.00           C
ATOM   2181  O   ALA   282      44.725   8.618  14.454  1.00 20.00           O
ATOM   2182  CB  ALA   282      45.821   6.690  17.000  1.00 20.00           C
ATOM   2183  N   PHE   283      46.678   7.524  14.200  1.00 20.00           N
ATOM   2184  CA  PHE   283      47.225   8.482  13.234  1.00 20.00           C
ATOM   2185  C   PHE   283      46.542   8.395  11.879  1.00 20.00           C
ATOM   2186  O   PHE   283      46.464   9.387  11.153  1.00 20.00           O
ATOM   2187  CB  PHE   283      48.738   8.300  13.101  1.00 20.00           C
ATOM   2188  CG  PHE   283      49.477   8.649  14.358  1.00 20.00           C
ATOM   2189  CD1 PHE   283      49.505   9.958  14.807  1.00 20.00           C
ATOM   2190  CD2 PHE   283      50.061   7.662  15.144  1.00 20.00           C
ATOM   2191  CE1 PHE   283      50.078  10.281  16.022  1.00 20.00           C
ATOM   2192  CE2 PHE   283      50.641   7.982  16.371  1.00 20.00           C
ATOM   2193  CZ  PHE   283      50.645   9.297  16.807  1.00 20.00           C
ATOM   2194  N   TYR   284      46.069   7.201  11.534  1.00 20.00           N
ATOM   2195  CA  TYR   284      45.363   6.993  10.276  1.00 20.00           C
ATOM   2196  C   TYR   284      44.069   7.805  10.304  1.00 20.00           C
ATOM   2197  O   TYR   284      43.679   8.402   9.295  1.00 20.00           O
ATOM   2198  CB  TYR   284      45.049   5.513  10.079  1.00 20.00           C
ATOM   2199  CG  TYR   284      44.334   5.257   8.787  1.00 20.00           C
ATOM   2200  CD1 TYR   284      45.037   5.203   7.581  1.00 20.00           C
ATOM   2201  CD2 TYR   284      42.943   5.127   8.752  1.00 20.00           C
ATOM   2202  CE1 TYR   284      44.376   5.033   6.377  1.00 20.00           C
ATOM   2203  CE2 TYR   284      42.273   4.956   7.542  1.00 20.00           C
ATOM   2204  CZ  TYR   284      43.000   4.914   6.361  1.00 20.00           C
ATOM   2205  OH  TYR   284      42.380   4.786   5.143  1.00 20.00           O
ATOM   2206  N   LEU   285      43.448   7.865  11.482  1.00 20.00           N
ATOM   2207  CA  LEU   285      42.206   8.606  11.706  1.00 20.00           C
ATOM   2208  C   LEU   285      42.340  10.060  11.350  1.00 20.00           C
ATOM   2209  O   LEU   285      41.337  10.752  11.166  1.00 20.00           O
ATOM   2210  CB  LEU   285      41.833   8.583  13.175  1.00 20.00           C
ATOM   2211  CG  LEU   285      41.506   7.263  13.824  1.00 20.00           C
ATOM   2212  CD1 LEU   285      41.091   7.558  15.243  1.00 20.00           C
ATOM   2213  CD2 LEU   285      40.406   6.572  13.064  1.00 20.00           C
ATOM   2214  N   LEU   286      43.570  10.555  11.387  1.00 20.00           N
ATOM   2215  CA  LEU   286      43.822  11.949  11.092  1.00 20.00           C
ATOM   2216  C   LEU   286      43.491  12.321   9.661  1.00 20.00           C
ATOM   2217  O   LEU   286      43.212  13.489   9.378  1.00 20.00           O
ATOM   2218  CB  LEU   286      45.264  12.292  11.429  1.00 20.00           C
ATOM   2219  CG  LEU   286      45.683  11.950  12.860  1.00 20.00           C
ATOM   2220  CD1 LEU   286      47.105  12.387  13.019  1.00 20.00           C
ATOM   2221  CD2 LEU   286      44.788  12.606  13.919  1.00 20.00           C
ATOM   2222  N   LEU   287      43.527  11.339   8.759  1.00 20.00           N
ATOM   2223  CA  LEU   287      43.215  11.593   7.358  1.00 20.00           C
ATOM   2224  C   LEU   287      41.842  12.260   7.174  1.00 20.00           C
ATOM   2225  O   LEU   287      41.696  13.120   6.301  1.00 20.00           O
ATOM   2226  CB  LEU   287      43.313  10.313   6.524  1.00 20.00           C
ATOM   2227  CG  LEU   287      42.982  10.528   5.045  1.00 20.00           C
ATOM   2228  CD1 LEU   287      44.085  11.342   4.363  1.00 20.00           C
ATOM   2229  CD2 LEU   287      42.801   9.191   4.362  1.00 20.00           C
ATOM   2230  N   PRO   288      40.808  11.807   7.921  1.00 20.00           N
ATOM   2231  CA  PRO   288      39.463  12.380   7.838  1.00 20.00           C
ATOM   2232  C   PRO   288      39.371  13.882   7.837  1.00 20.00           C
ATOM   2233  O   PRO   288      38.295  14.420   7.617  1.00 20.00           O
ATOM   2234  CB  PRO   288      38.784  11.796   9.062  1.00 20.00           C
ATOM   2235  CG  PRO   288      39.227  10.410   8.976  1.00 20.00           C
ATOM   2236  CD  PRO   288      40.710  10.478   8.556  1.00 20.00           C
ATOM   2237  N   CYS   289      40.461  14.567   8.159  1.00 20.00           N
ATOM   2238  CA  CYS   289      40.414  16.020   8.127  1.00 20.00           C
ATOM   2239  C   CYS   289      40.479  16.466   6.667  1.00 20.00           C
ATOM   2240  O   CYS   289      39.857  17.451   6.277  1.00 20.00           O
ATOM   2241  CB  CYS   289      41.553  16.629   8.946  1.00 20.00           C
ATOM   2242  SG  CYS   289      41.639  18.434   8.895  1.00 20.00           S
ATOM   2243  N   LEU   290      41.182  15.693   5.843  1.00 20.00           N
ATOM   2244  CA  LEU   290      41.320  16.013   4.428  1.00 20.00           C
ATOM   2245  C   LEU   290      40.318  15.337   3.500  1.00 20.00           C
ATOM   2246  O   LEU   290      39.787  15.965   2.584  1.00 20.00           O
ATOM   2247  CB  LEU   290      42.714  15.619   3.945  1.00 20.00           C
ATOM   2248  CG  LEU   290      42.907  15.830   2.445  1.00 20.00           C
ATOM   2249  CD1 LEU   290      42.894  17.315   2.139  1.00 20.00           C
ATOM   2250  CD2 LEU   290      44.197  15.190   1.991  1.00 20.00           C
ATOM   2251  N   VAL   291      40.067  14.055   3.739  1.00 20.00           N
ATOM   2252  CA  VAL   291      39.197  13.263   2.886  1.00 20.00           C
ATOM   2253  C   VAL   291      37.868  13.810   2.382  1.00 20.00           C
ATOM   2254  O   VAL   291      37.585  13.718   1.179  1.00 20.00           O
ATOM   2255  CB  VAL   291      38.987  11.861   3.452  1.00 20.00           C
ATOM   2256  CG1 VAL   291      38.027  11.875   4.612  1.00 20.00           C
ATOM   2257  CG2 VAL   291      38.548  10.942   2.332  1.00 20.00           C
ATOM   2258  N   ASN   292      37.063  14.387   3.269  1.00 20.00           N
ATOM   2259  CA  ASN   292      35.765  14.923   2.854  1.00 20.00           C
ATOM   2260  C   ASN   292      35.835  15.880   1.649  1.00 20.00           C
ATOM   2261  O   ASN   292      35.146  15.661   0.644  1.00 20.00           O
ATOM   2262  CB  ASN   292      35.022  15.560   4.043  1.00 20.00           C
ATOM   2263  CG  ASN   292      34.594  14.528   5.078  1.00 20.00           C
ATOM   2264  OD1 ASN   292      35.068  13.399   5.070  1.00 20.00           O
ATOM   2265  ND2 ASN   292      33.679  14.911   5.959  1.00 20.00           N
ATOM   2266  N   PRO   293      36.671  16.942   1.727  1.00 20.00           N
ATOM   2267  CA  PRO   293      36.767  17.871   0.597  1.00 20.00           C
ATOM   2268  C   PRO   293      37.273  17.244  -0.687  1.00 20.00           C
ATOM   2269  O   PRO   293      36.839  17.654  -1.759  1.00 20.00           O
ATOM   2270  CB  PRO   293      37.723  18.940   1.118  1.00 20.00           C
ATOM   2271  CG  PRO   293      37.345  18.998   2.555  1.00 20.00           C
ATOM   2272  CD  PRO   293      37.312  17.540   2.918  1.00 20.00           C
ATOM   2273  N   ILE   294      38.165  16.252  -0.594  1.00 20.00           N
ATOM   2274  CA  ILE   294      38.682  15.603  -1.804  1.00 20.00           C
ATOM   2275  C   ILE   294      37.596  14.823  -2.528  1.00 20.00           C
ATOM   2276  O   ILE   294      37.505  14.889  -3.752  1.00 20.00           O
ATOM   2277  CB  ILE   294      39.925  14.673  -1.553  1.00 20.00           C
ATOM   2278  CG1 ILE   294      40.572  14.309  -2.892  1.00 20.00           C
ATOM   2279  CG2 ILE   294      39.538  13.376  -0.868  1.00 20.00           C
ATOM   2280  CD1 ILE   294      41.863  13.514  -2.764  1.00 20.00           C
ATOM   2281  N   ILE   295      36.804  14.066  -1.767  1.00 20.00           N
ATOM   2282  CA  ILE   295      35.704  13.282  -2.314  1.00 20.00           C
ATOM   2283  C   ILE   295      34.740  14.264  -2.954  1.00 20.00           C
ATOM   2284  O   ILE   295      34.334  14.084  -4.091  1.00 20.00           O
ATOM   2285  CB  ILE   295      34.939  12.534  -1.203  1.00 20.00           C
ATOM   2286  CG1 ILE   295      35.862  11.566  -0.485  1.00 20.00           C
ATOM   2287  CG2 ILE   295      33.767  11.759  -1.772  1.00 20.00           C
ATOM   2288  CD1 ILE   295      35.243  11.066   0.781  1.00 20.00           C
ATOM   2289  N   TYR   296      34.400  15.324  -2.229  1.00 20.00           N
ATOM   2290  CA  TYR   296      33.474  16.308  -2.755  1.00 20.00           C
ATOM   2291  C   TYR   296      33.932  16.934  -4.064  1.00 20.00           C
ATOM   2292  O   TYR   296      33.156  17.004  -5.014  1.00 20.00           O
ATOM   2293  CB  TYR   296      33.207  17.410  -1.748  1.00 20.00           C
ATOM   2294  CG  TYR   296      31.997  18.208  -2.151  1.00 20.00           C
ATOM   2295  CD1 TYR   296      30.782  17.566  -2.409  1.00 20.00           C
ATOM   2296  CD2 TYR   296      32.055  19.594  -2.290  1.00 20.00           C
ATOM   2297  CE1 TYR   296      29.667  18.276  -2.807  1.00 20.00           C
ATOM   2298  CE2 TYR   296      30.934  20.309  -2.690  1.00 20.00           C
ATOM   2299  CZ  TYR   296      29.748  19.645  -2.939  1.00 20.00           C
ATOM   2300  OH  TYR   296      28.635  20.353  -3.297  1.00 20.00           O
ATOM   2301  N   GLY   297      35.187  17.382  -4.107  1.00 20.00           N
ATOM   2302  CA  GLY   297      35.721  17.994  -5.311  1.00 20.00           C
ATOM   2303  C   GLY   297      35.627  17.056  -6.494  1.00 20.00           C
ATOM   2304  O   GLY   297      35.203  17.449  -7.585  1.00 20.00           O
ATOM   2305  N   ALA   298      36.073  15.819  -6.280  1.00 20.00           N
ATOM   2306  CA  ALA   298      36.048  14.791  -7.309  1.00 20.00           C
ATOM   2307  C   ALA   298      34.622  14.357  -7.649  1.00 20.00           C
ATOM   2308  O   ALA   298      34.294  14.169  -8.824  1.00 20.00           O
ATOM   2309  CB  ALA   298      36.890  13.583  -6.869  1.00 20.00           C
ATOM   2310  N   ARG   299      33.783  14.184  -6.627  1.00 20.00           N
ATOM   2311  CA  ARG   299      32.394  13.747  -6.812  1.00 20.00           C
ATOM   2312  C   ARG   299      31.440  14.728  -7.478  1.00 20.00           C
ATOM   2313  O   ARG   299      30.535  14.298  -8.206  1.00 20.00           O
ATOM   2314  CB  ARG   299      31.780  13.304  -5.483  1.00 20.00           C
ATOM   2315  CG  ARG   299      32.449  12.096  -4.865  1.00 20.00           C
ATOM   2316  CD  ARG   299      32.549  10.938  -5.844  1.00 20.00           C
ATOM   2317  NE  ARG   299      33.320   9.853  -5.261  1.00 20.00           N
ATOM   2318  CZ  ARG   299      33.950   8.924  -5.979  1.00 20.00           C
ATOM   2319  NH1 ARG   299      33.908   8.931  -7.311  1.00 20.00           N
ATOM   2320  NH2 ARG   299      34.643   7.973  -5.369  1.00 20.00           N
ATOM   2321  N   THR   300      31.608  16.026  -7.220  1.00 20.00           N
ATOM   2322  CA  THR   300      30.715  17.014  -7.814  1.00 20.00           C
ATOM   2323  C   THR   300      31.363  17.985  -8.798  1.00 20.00           C
ATOM   2324  O   THR   300      32.312  18.700  -8.473  1.00 20.00           O
ATOM   2325  CB  THR   300      29.891  17.784  -6.732  1.00 20.00           C
ATOM   2326  OG1 THR   300      30.749  18.565  -5.891  1.00 20.00           O
ATOM   2327  CG2 THR   300      29.108  16.806  -5.861  1.00 20.00           C
ATOM   2328  N   LYS   301      30.858  17.959 -10.029  1.00 20.00           N
ATOM   2329  CA  LYS   301      31.347  18.832 -11.088  1.00 20.00           C
ATOM   2330  C   LYS   301      31.044  20.256 -10.678  1.00 20.00           C
ATOM   2331  O   LYS   301      31.851  21.149 -10.874  1.00 20.00           O
ATOM   2332  CB  LYS   301      30.645  18.490 -12.404  1.00 20.00           C
ATOM   2333  CG  LYS   301      30.939  17.084 -12.865  1.00 20.00           C
ATOM   2334  CD  LYS   301      32.430  16.896 -13.063  1.00 20.00           C
ATOM   2335  CE  LYS   301      32.731  15.562 -13.719  1.00 20.00           C
ATOM   2336  NZ  LYS   301      34.102  15.476 -14.304  1.00 20.00           N
ATOM   2337  N   GLU   302      29.892  20.435 -10.040  1.00 20.00           N
ATOM   2338  CA  GLU   302      29.463  21.738  -9.578  1.00 20.00           C
ATOM   2339  C   GLU   302      30.510  22.404  -8.681  1.00 20.00           C
ATOM   2340  O   GLU   302      30.935  23.518  -8.978  1.00 20.00           O
ATOM   2341  CB  GLU   302      28.121  21.631  -8.862  1.00 20.00           C
ATOM   2342  CG  GLU   302      27.533  22.992  -8.517  1.00 20.00           C
ATOM   2343  CD  GLU   302      26.167  22.913  -7.889  1.00 20.00           C
ATOM   2344  OE1 GLU   302      25.975  22.121  -6.942  1.00 20.00           O
ATOM   2345  OE2 GLU   302      25.281  23.659  -8.343  1.00 20.00           O
ATOM   2346  N   ILE   303      30.939  21.730  -7.609  1.00 20.00           N
ATOM   2347  CA  ILE   303      31.935  22.308  -6.708  1.00 20.00           C
ATOM   2348  C   ILE   303      33.289  22.476  -7.381  1.00 20.00           C
ATOM   2349  O   ILE   303      33.951  23.496  -7.186  1.00 20.00           O
ATOM   2350  CB  ILE   303      32.115  21.495  -5.389  1.00 20.00           C
ATOM   2351  CG1 ILE   303      32.766  22.373  -4.318  1.00 20.00           C
ATOM   2352  CG2 ILE   303      33.019  20.296  -5.601  1.00 20.00           C
ATOM   2353  CD1 ILE   303      31.925  23.536  -3.901  1.00 20.00           C
ATOM   2354  N   ARG   304      33.724  21.472  -8.143  1.00 20.00           N
ATOM   2355  CA  ARG   304      35.011  21.568  -8.816  1.00 20.00           C
ATOM   2356  C   ARG   304      35.033  22.773  -9.742  1.00 20.00           C
ATOM   2357  O   ARG   304      35.999  23.541  -9.739  1.00 20.00           O
ATOM   2358  CB  ARG   304      35.336  20.313  -9.620  1.00 20.00           C
ATOM   2359  CG  ARG   304      36.699  20.424 -10.301  1.00 20.00           C
ATOM   2360  CD  ARG   304      36.905  19.370 -11.365  1.00 20.00           C
ATOM   2361  NE  ARG   304      36.939  18.034 -10.795  1.00 20.00           N
ATOM   2362  CZ  ARG   304      36.120  17.064 -11.194  1.00 20.00           C
ATOM   2363  NH1 ARG   304      35.224  17.289 -12.151  1.00 20.00           N
ATOM   2364  NH2 ARG   304      36.218  15.849 -10.677  1.00 20.00           N
ATOM   2365  N   GLN   305      33.979  22.914 -10.545  1.00 20.00           N
ATOM   2366  CA  GLN   305      33.848  24.023 -11.484  1.00 20.00           C
ATOM   2367  C   GLN   305      33.864  25.327 -10.709  1.00 20.00           C
ATOM   2368  O   GLN   305      34.529  26.290 -11.111  1.00 20.00           O
ATOM   2369  CB  GLN   305      32.546  23.898 -12.271  1.00 20.00           C
ATOM   2370  CG  GLN   305      32.454  22.647 -13.158  1.00 20.00           C
ATOM   2371  CD  GLN   305      33.545  22.587 -14.194  1.00 20.00           C
ATOM   2372  OE1 GLN   305      33.784  23.558 -14.896  1.00 20.00           O
ATOM   2373  NE2 GLN   305      34.242  21.460 -14.271  1.00 20.00           N
ATOM   2374  N   HIS   306      33.131  25.346  -9.594  1.00 20.00           N
ATOM   2375  CA  HIS   306      33.063  26.512  -8.724  1.00 20.00           C
ATOM   2376  C   HIS   306      34.472  26.893  -8.301  1.00 20.00           C
ATOM   2377  O   HIS   306      34.867  28.056  -8.404  1.00 20.00           O
ATOM   2378  CB  HIS   306      32.208  26.205  -7.491  1.00 20.00           C
ATOM   2379  CG  HIS   306      30.745  26.088  -7.787  1.00 20.00           C
ATOM   2380  ND1 HIS   306      29.800  25.858  -6.806  1.00 20.00           N
ATOM   2381  CD2 HIS   306      30.063  26.208  -8.941  1.00 20.00           C
ATOM   2382  CE1 HIS   306      28.598  25.852  -7.355  1.00 20.00           C
ATOM   2383  NE2 HIS   306      28.724  26.062  -8.649  1.00 20.00           N
ATOM   2384  N   LEU   307      35.231  25.905  -7.835  1.00 20.00           N
ATOM   2385  CA  LEU   307      36.599  26.148  -7.419  1.00 20.00           C
ATOM   2386  C   LEU   307      37.428  26.675  -8.585  1.00 20.00           C
ATOM   2387  O   LEU   307      38.206  27.613  -8.412  1.00 20.00           O
ATOM   2388  CB  LEU   307      37.236  24.875  -6.868  1.00 20.00           C
ATOM   2389  CG  LEU   307      38.667  25.122  -6.387  1.00 20.00           C
ATOM   2390  CD1 LEU   307      38.643  26.042  -5.168  1.00 20.00           C
ATOM   2391  CD2 LEU   307      39.354  23.811  -6.063  1.00 20.00           C
ATOM   2392  N   VAL   308      37.305  26.032  -9.748  1.00 20.00           N
ATOM   2393  CA  VAL   308      38.036  26.442 -10.945  1.00 20.00           C
ATOM   2394  C   VAL   308      37.674  27.885 -11.288  1.00 20.00           C
ATOM   2395  O   VAL   308      38.564  28.709 -11.505  1.00 20.00           O
ATOM   2396  CB  VAL   308      37.727  25.521 -12.169  1.00 20.00           C
ATOM   2397  CG1 VAL   308      38.476  26.013 -13.402  1.00 20.00           C
ATOM   2398  CG2 VAL   308      38.107  24.072 -11.867  1.00 20.00           C
ATOM   2399  N   ALA   309      36.373  28.183 -11.304  1.00 20.00           N
ATOM   2400  CA  ALA   309      35.862  29.523 -11.603  1.00 20.00           C
ATOM   2401  C   ALA   309      36.460  30.531 -10.637  1.00 20.00           C
ATOM   2402  O   ALA   309      36.940  31.591 -11.050  1.00 20.00           O
ATOM   2403  CB  ALA   309      34.333  29.545 -11.498  1.00 20.00           C
ATOM   2404  N   LEU   310      36.395  30.211  -9.346  1.00 20.00           N
ATOM   2405  CA  LEU   310      36.928  31.088  -8.311  1.00 20.00           C
ATOM   2406  C   LEU   310      38.438  31.205  -8.329  1.00 20.00           C
ATOM   2407  O   LEU   310      38.960  32.277  -8.056  1.00 20.00           O
ATOM   2408  CB  LEU   310      36.475  30.637  -6.932  1.00 20.00           C
ATOM   2409  CG  LEU   310      35.103  31.174  -6.565  1.00 20.00           C
ATOM   2410  CD1 LEU   310      34.059  30.749  -7.589  1.00 20.00           C
ATOM   2411  CD2 LEU   310      34.764  30.687  -5.191  1.00 20.00           C
ATOM   2412  N   PHE   311      39.137  30.091  -8.555  1.00 20.00           N
ATOM   2413  CA  PHE   311      40.585  30.138  -8.606  1.00 20.00           C
ATOM   2414  C   PHE   311      41.004  31.043  -9.740  1.00 20.00           C
ATOM   2415  O   PHE   311      41.975  31.802  -9.609  1.00 20.00           O
ATOM   2416  CB  PHE   311      41.240  28.770  -8.781  1.00 20.00           C
ATOM   2417  CG  PHE   311      42.742  28.850  -8.739  1.00 20.00           C
ATOM   2418  CD1 PHE   311      43.410  28.867  -7.519  1.00 20.00           C
ATOM   2419  CD2 PHE   311      43.476  29.053  -9.906  1.00 20.00           C
ATOM   2420  CE1 PHE   311      44.770  29.107  -7.458  1.00 20.00           C
ATOM   2421  CE2 PHE   311      44.836  29.293  -9.855  1.00 20.00           C
ATOM   2422  CZ  PHE   311      45.487  29.323  -8.628  1.00 20.00           C
ATOM   2423  N   GLN   312      40.277  30.953 -10.852  1.00 20.00           N
ATOM   2424  CA  GLN   312      40.541  31.778 -12.021  1.00 20.00           C
ATOM   2425  C   GLN   312      40.435  33.238 -11.594  1.00 20.00           C
ATOM   2426  O   GLN   312      41.063  34.115 -12.199  1.00 20.00           O
ATOM   2427  CB  GLN   312      39.512  31.495 -13.120  1.00 20.00           C
ATOM   2428  CG  GLN   312      39.639  30.124 -13.783  1.00 20.00           C
ATOM   2429  CD  GLN   312      40.924  29.974 -14.574  1.00 20.00           C
ATOM   2430  OE1 GLN   312      41.004  30.379 -15.731  1.00 20.00           O
ATOM   2431  NE2 GLN   312      41.947  29.405 -13.947  1.00 20.00           N
ATOM   2432  N   ARG   313      39.706  33.461 -10.498  1.00 20.00           N
ATOM   2433  CA  ARG   313      39.454  34.783  -9.927  1.00 20.00           C
ATOM   2434  C   ARG   313      38.477  35.542 -10.815  1.00 20.00           C
ATOM   2435  O   ARG   313      37.939  36.582 -10.428  1.00 20.00           O
ATOM   2436  CB  ARG   313      40.750  35.573  -9.733  1.00 20.00           C
ATOM   2437  CG  ARG   313      40.532  37.003  -9.280  1.00 20.00           C
ATOM   2438  CD  ARG   313      41.831  37.779  -9.313  1.00 20.00           C
ATOM   2439  NE  ARG   313      42.697  37.465  -8.181  1.00 20.00           N
ATOM   2440  CZ  ARG   313      42.602  38.032  -6.985  1.00 20.00           C
ATOM   2441  NH1 ARG   313      41.679  38.952  -6.748  1.00 20.00           N
ATOM   2442  NH2 ARG   313      43.432  37.679  -6.016  1.00 20.00           N
ATOM   2443  N   THR   314      38.226  34.977 -11.989  1.00 20.00           N
ATOM   2444  CA  THR   314      37.308  35.533 -12.968  1.00 20.00           C
ATOM   2445  C   THR   314      36.341  34.400 -13.363  1.00 20.00           C
ATOM   2446  O   THR   314      35.519  33.964 -12.548  1.00 20.00           O
ATOM   2447  CB  THR   314      38.093  36.071 -14.200  1.00 20.00           C
ATOM   2448  OG1 THR   314      39.094  37.006 -13.764  1.00 20.00           O
ATOM   2449  CG2 THR   314      37.163  36.773 -15.175  1.00 20.00           C
ATOM   2450  N   GLN   315      36.407  33.964 -14.617  1.00 20.00           N
ATOM   2451  CA  GLN   315      35.551  32.887 -15.105  1.00 20.00           C
ATOM   2452  C   GLN   315      36.402  31.796 -15.724  1.00 20.00           C
ATOM   2453  O   GLN   315      37.283  31.256 -15.062  1.00 20.00           O
ATOM   2454  CB  GLN   315      34.537  33.405 -16.121  1.00 20.00           C
ATOM   2455  CG  GLN   315      33.537  34.381 -15.542  1.00 20.00           C
ATOM   2456  CD  GLN   315      32.656  34.955 -16.601  1.00 20.00           C
ATOM   2457  OE1 GLN   315      31.946  34.223 -17.316  1.00 20.00           O
ATOM   2458  NE2 GLN   315      32.716  36.283 -16.767  1.00 20.00           N
ATOM   2459  N   GLN   316      36.175  31.497 -17.001  1.00 20.00           N
ATOM   2460  CA  GLN   316      36.931  30.444 -17.681  1.00 20.00           C
ATOM   2461  C   GLN   316      36.762  29.140 -16.920  1.00 20.00           C
ATOM   2462  O   GLN   316      37.601  28.233 -17.010  1.00 20.00           O
ATOM   2463  CB  GLN   316      38.414  30.813 -17.797  1.00 20.00           C
ATOM   2464  CG  GLN   316      38.659  32.018 -18.700  1.00 20.00           C
ATOM   2465  CD  GLN   316      40.054  32.576 -18.573  1.00 20.00           C
ATOM   2466  OE1 GLN   316      40.431  33.137 -17.526  1.00 20.00           O
ATOM   2467  NE2 GLN   316      40.836  32.483 -19.659  1.00 20.00           N
ATOM   2468  N   GLN   317      35.673  29.069 -16.156  1.00 20.00           N
ATOM   2469  CA  GLN   317      35.349  27.882 -15.381  1.00 20.00           C
ATOM   2470  C   GLN   317      34.992  26.791 -16.353  1.00 20.00           C
ATOM   2471  O   GLN   317      35.166  25.625 -16.056  1.00 20.00           O
ATOM   2472  CB  GLN   317      34.136  28.133 -14.471  1.00 20.00           C
ATOM   2473  CG  GLN   317      32.775  28.373 -15.174  1.00 20.00           C
ATOM   2474  CD  GLN   317      32.061  27.103 -15.600  1.00 20.00           C
ATOM   2475  OE1 GLN   317      32.376  26.020 -15.138  1.00 20.00           O
ATOM   2476  NE2 GLN   317      31.090  27.241 -16.491  1.00 20.00           N
ATOM   2477  N   VAL   318      34.542  27.201 -17.538  1.00 20.00           N
ATOM   2478  CA  VAL   318      34.094  26.296 -18.582  1.00 20.00           C
ATOM   2479  C   VAL   318      34.842  24.988 -18.743  1.00 20.00           C
ATOM   2480  O   VAL   318      36.034  24.948 -19.033  1.00 20.00           O
ATOM   2481  CB  VAL   318      33.988  27.002 -19.958  1.00 20.00           C
ATOM   2482  CG1 VAL   318      35.355  27.411 -20.481  1.00 20.00           C
ATOM   2483  CG2 VAL   318      33.246  26.121 -20.962  1.00 20.00           C
ATOM   2484  N   PHE   319      34.108  23.913 -18.508  1.00 20.00           N
ATOM   2485  CA  PHE   319      34.598  22.552 -18.640  1.00 20.00           C
ATOM   2486  C   PHE   319      33.446  21.840 -19.326  1.00 20.00           C
ATOM   2487  O   PHE   319      32.400  22.454 -19.545  1.00 20.00           O
ATOM   2488  CB  PHE   319      34.899  21.951 -17.263  1.00 20.00           C
ATOM   2489  CG  PHE   319      36.310  22.200 -16.791  1.00 20.00           C
ATOM   2490  CD1 PHE   319      36.623  23.291 -15.989  1.00 20.00           C
ATOM   2491  CD2 PHE   319      37.338  21.364 -17.203  1.00 20.00           C
ATOM   2492  CE1 PHE   319      37.943  23.550 -15.613  1.00 20.00           C
ATOM   2493  CE2 PHE   319      38.660  21.613 -16.834  1.00 20.00           C
ATOM   2494  CZ  PHE   319      38.963  22.713 -16.038  1.00 20.00           C
ATOM   2495  N   THR   320      33.660  20.615 -19.791  1.00 20.00           N
ATOM   2496  CA  THR   320      32.583  19.893 -20.450  1.00 20.00           C
ATOM   2497  C   THR   320      31.367  19.927 -19.521  1.00 20.00           C
ATOM   2498  O   THR   320      30.301  20.431 -19.902  1.00 20.00           O
ATOM   2499  CB  THR   320      33.021  18.461 -20.830  1.00 20.00           C
ATOM   2500  OG1 THR   320      34.187  18.521 -21.682  1.00 20.00           O
ATOM   2501  CG2 THR   320      31.898  17.771 -21.565  1.00 20.00           C
ATOM   2502  N   GLU   321      31.511  19.349 -18.336  1.00 20.00           N
ATOM   2503  CA  GLU   321      30.442  19.411 -17.361  1.00 20.00           C
ATOM   2504  C   GLU   321      30.625  20.775 -16.747  1.00 20.00           C
ATOM   2505  O   GLU   321      31.670  21.079 -16.188  1.00 20.00           O
ATOM   2506  CB  GLU   321      30.565  18.366 -16.232  1.00 20.00           C
ATOM   2507  CG  GLU   321      31.362  17.140 -16.566  1.00 20.00           C
ATOM   2508  CD  GLU   321      32.834  17.462 -16.691  1.00 20.00           C
ATOM   2509  OE1 GLU   321      33.340  18.180 -15.812  1.00 20.00           O
ATOM   2510  OE2 GLU   321      33.481  17.018 -17.665  1.00 20.00           O
ATOM   2511  N   LYS   322      29.674  21.649 -17.005  1.00 20.00           N
ATOM   2512  CA  LYS   322      29.712  22.962 -16.407  1.00 20.00           C
ATOM   2513  C   LYS   322      28.688  22.790 -15.295  1.00 20.00           C
ATOM   2514  O   LYS   322      27.894  21.834 -15.318  1.00 20.00           O
ATOM   2515  CB  LYS   322      29.224  24.022 -17.399  1.00 20.00           C
ATOM   2516  CG  LYS   322      29.912  24.017 -18.737  1.00 20.00           C
ATOM   2517  CD  LYS   322      28.920  24.297 -19.856  1.00 20.00           C
ATOM   2518  CE  LYS   322      28.129  23.045 -20.196  1.00 20.00           C
ATOM   2519  NZ  LYS   322      26.963  23.339 -21.080  1.00 20.00           N
ATOM   2520  N   PRO   323      28.724  23.653 -14.275  1.00 20.00           N
ATOM   2521  CA  PRO   323      27.722  23.474 -13.226  1.00 20.00           C
ATOM   2522  C   PRO   323      26.480  24.273 -13.621  1.00 20.00           C
ATOM   2523  O   PRO   323      26.473  24.941 -14.657  1.00 20.00           O
ATOM   2524  CB  PRO   323      28.428  24.057 -12.006  1.00 20.00           C
ATOM   2525  CG  PRO   323      29.196  25.199 -12.592  1.00 20.00           C
ATOM   2526  CD  PRO   323      29.770  24.612 -13.858  1.00 20.00           C
ATOM   2527  N   GLN   324      25.405  24.132 -12.853  1.00 20.00           N
ATOM   2528  CA  GLN   324      24.163  24.853 -13.128  1.00 20.00           C
ATOM   2529  C   GLN   324      24.271  26.311 -12.740  1.00 20.00           C
ATOM   2530  O   GLN   324      23.872  27.205 -13.499  1.00 20.00           O
ATOM   2531  CB  GLN   324      22.987  24.235 -12.364  1.00 20.00           C
ATOM   2532  CG  GLN   324      22.461  22.934 -12.953  1.00 20.00           C
ATOM   2533  CD  GLN   324      21.195  22.456 -12.260  1.00 20.00           C
ATOM   2534  OE1 GLN   324      21.119  22.420 -11.035  1.00 20.00           O
ATOM   2535  NE2 GLN   324      20.193  22.093 -13.046  1.00 20.00           N
ATOM   2536  N   SER   325      24.887  26.548 -11.586  1.00 20.00           N
ATOM   2537  CA  SER   325      25.009  27.899 -11.071  1.00 20.00           C
ATOM   2538  C   SER   325      26.376  28.264 -10.507  1.00 20.00           C
ATOM   2539  O   SER   325      27.276  27.427 -10.413  1.00 20.00           O
ATOM   2540  CB  SER   325      23.925  28.114 -10.021  1.00 20.00           C
ATOM   2541  OG  SER   325      22.654  27.753 -10.527  1.00 20.00           O
ATOM   2542  N   LEU   326      26.520  29.550 -10.186  1.00 20.00           N
ATOM   2543  CA  LEU   326      27.755  30.143  -9.670  1.00 20.00           C
ATOM   2544  C   LEU   326      27.368  31.467  -8.982  1.00 20.00           C
ATOM   2545  O   LEU   326      26.194  31.673  -8.667  1.00 20.00           O
ATOM   2546  CB  LEU   326      28.672  30.447 -10.871  1.00 20.00           C
ATOM   2547  CG  LEU   326      29.183  29.326 -11.802  1.00 20.00           C
ATOM   2548  CD1 LEU   326      29.968  29.898 -12.939  1.00 20.00           C
ATOM   2549  CD2 LEU   326      30.031  28.335 -11.053  1.00 20.00           C
ATOM   2550  N   PRO   327      28.344  32.356  -8.689  1.00 20.00           N
ATOM   2551  CA  PRO   327      27.958  33.626  -8.059  1.00 20.00           C
ATOM   2552  C   PRO   327      27.366  34.518  -9.130  1.00 20.00           C
ATOM   2553  O   PRO   327      27.507  34.227 -10.319  1.00 20.00           O
ATOM   2554  CB  PRO   327      29.301  34.200  -7.599  1.00 20.00           C
ATOM   2555  CG  PRO   327      30.118  32.995  -7.362  1.00 20.00           C
ATOM   2556  CD  PRO   327      29.804  32.169  -8.572  1.00 20.00           C
ATOM   2557  N   SER   328      26.746  35.622  -8.723  1.00 20.00           N
ATOM   2558  CA  SER   328      26.140  36.541  -9.683  1.00 20.00           C
ATOM   2559  C   SER   328      27.183  37.173 -10.587  1.00 20.00           C
ATOM   2560  O   SER   328      26.884  37.551 -11.728  1.00 20.00           O
ATOM   2561  CB  SER   328      25.333  37.627  -8.974  1.00 20.00           C
ATOM   2562  OG  SER   328      26.156  38.528  -8.254  1.00 20.00           O
ATOM   2563  N   ASN   329      28.401  37.289 -10.057  1.00 20.00           N
ATOM   2564  CA  ASN   329      29.537  37.855 -10.768  1.00 20.00           C
ATOM   2565  C   ASN   329      29.770  37.103 -12.072  1.00 20.00           C
ATOM   2566  O   ASN   329      29.909  37.715 -13.134  1.00 20.00           O
ATOM   2567  CB  ASN   329      30.794  37.804  -9.877  1.00 20.00           C
ATOM   2568  CG  ASN   329      30.708  38.764  -8.690  1.00 20.00           C
ATOM   2569  OD1 ASN   329      30.619  39.979  -8.864  1.00 20.00           O
ATOM   2570  ND2 ASN   329      30.757  38.222  -7.480  1.00 20.00           N
ATOM   2571  N   ARG   330      29.823  35.776 -11.995  1.00 20.00           N
ATOM   2572  CA  ARG   330      30.018  34.988 -13.203  1.00 20.00           C
ATOM   2573  C   ARG   330      28.761  35.211 -14.037  1.00 20.00           C
ATOM   2574  O   ARG   330      27.704  35.554 -13.509  1.00 20.00           O
ATOM   2575  CB  ARG   330      30.199  33.501 -12.880  1.00 20.00           C
ATOM   2576  CG  ARG   330      30.868  32.690 -14.012  1.00 20.00           C
ATOM   2577  CD  ARG   330      29.898  32.279 -15.143  1.00 20.00           C
ATOM   2578  NE  ARG   330      30.626  31.788 -16.301  1.00 20.00           N
ATOM   2579  CZ  ARG   330      30.080  31.043 -17.262  1.00 20.00           C
ATOM   2580  NH1 ARG   330      28.798  30.690 -17.212  1.00 20.00           N
ATOM   2581  NH2 ARG   330      30.810  30.660 -18.301  1.00 20.00           N
ATOM   2582  N   GLU   331      28.897  35.066 -15.348  1.00 20.00           N
ATOM   2583  CA  GLU   331      27.790  35.246 -16.270  1.00 20.00           C
ATOM   2584  C   GLU   331      26.551  34.474 -15.840  1.00 20.00           C
ATOM   2585  O   GLU   331      25.437  35.012 -15.853  1.00 20.00           O
ATOM   2586  CB  GLU   331      28.199  34.806 -17.677  1.00 20.00           C
ATOM   2587  CG  GLU   331      27.060  34.947 -18.679  1.00 20.00           C
ATOM   2588  CD  GLU   331      27.321  34.274 -20.004  1.00 20.00           C
ATOM   2589  OE1 GLU   331      27.677  33.074 -20.040  1.00 20.00           O
ATOM   2590  OE2 GLU   331      27.112  34.947 -21.032  1.00 20.00           O
ATOM   2591  N   LEU   332      26.757  33.226 -15.419  1.00 20.00           N
ATOM   2592  CA  LEU   332      25.640  32.388 -15.016  1.00 20.00           C
ATOM   2593  C   LEU   332      25.420  32.044 -13.550  1.00 20.00           C
ATOM   2594  O   LEU   332      25.841  30.971 -13.095  1.00 20.00           O
ATOM   2595  CB  LEU   332      25.591  31.118 -15.865  1.00 20.00           C
ATOM   2596  CG  LEU   332      25.362  31.330 -17.369  1.00 20.00           C
ATOM   2597  CD1 LEU   332      25.158  29.992 -18.054  1.00 20.00           C
ATOM   2598  CD2 LEU   332      24.169  32.250 -17.648  1.00 20.00           C
ATOM   2599  N   PRO   333      24.906  33.000 -12.756  1.00 20.00           N
ATOM   2600  CA  PRO   333      24.653  32.671 -11.356  1.00 20.00           C
ATOM   2601  C   PRO   333      23.329  31.927 -11.408  1.00 20.00           C
ATOM   2602  O   PRO   333      22.634  31.974 -12.433  1.00 20.00           O
ATOM   2603  CB  PRO   333      24.458  34.049 -10.730  1.00 20.00           C
ATOM   2604  CG  PRO   333      23.957  34.902 -11.873  1.00 20.00           C
ATOM   2605  CD  PRO   333      24.886  34.462 -12.945  1.00 20.00           C
ATOM   2606  N   GLY   334      22.947  31.288 -10.312  1.00 20.00           N
ATOM   2607  CA  GLY   334      21.695  30.562 -10.306  1.00 20.00           C
ATOM   2608  C   GLY   334      20.759  30.965  -9.186  1.00 20.00           C
ATOM   2609  OT1 GLY   334      20.347  30.084  -8.400  1.00 20.00           O
ATOM   2610  OT2 GLY   334      20.412  32.164  -9.097  1.00 20.00           O
END
